# Supplementary material for: Novel Assignment of Gene Markers to Hematological and Immune Cells Based on Single-Cell Transcriptomics
Source: Int J Mol Sci. 2025 Jan 18;26(2):805. doi: 10.3390/ijms26020805 (PMC11765818; doi:10.3390/ijms26020805)
Supplement: Supplementary file 1 [file ijms-26-00805-s001.zip]

Archive with 4 entries (4 files):
- Supplementary-Figure_S1.jpg
- Supplementary-Table-S1_CDsLIST-369p.xlsx
- Supplementary-Table-S2_29celltypes.xlsx
- Supplementary-Table-S3_870gMarkers.xlsx
