# Supplementary material for: Novel Assignment of Gene Markers to Hematological and Immune Cells Based on Single-Cell Transcriptomics
Source: Int J Mol Sci. 2025 Jan 18;26(2):805. doi: 10.3390/ijms26020805 (PMC11765818; doi:10.3390/ijms26020805)
Supplement: Supplementary file 1 [file ijms-26-00805-s001.zip › Supplementary-Table-S1_CDsLIST-369p.xlsx]

## Sheet: SuppTab1 CD.markers 369p
Number	GeneSymbol	CDs_369p	Gene_synonym	Ensembl_ENSG_id	Gene_description	UniProt_Entry	Chr	Position	Disease_involvement	Protein_class
1	ABCB1	CD243	ABC20, CD243, CLCS, GP170, MDR1, P-gp, PGY1	ENSG00000085563	ATP binding cassette subfamily B member 1	P08183	7	87503633-87713323	Cancer-related genes	Cancer-related genes, CD markers, Disease related genes, Enzymes, Plasma proteins, Potential drug targets, Predicted intracellular proteins, Predicted membrane proteins, Transporters
2	ABCG2	CD338	ABCP, BCRP, CD338, EST157481, MXR	ENSG00000118777	ATP binding cassette subfamily G member 2 (Junior blood group)	Q9UNQ0	4	88090264-88231322	Cancer-related genes	Cancer-related genes, CD markers, Predicted intracellular proteins, Predicted membrane proteins
3	ACE	CD143	ACE1, CD143, DCP1	ENSG00000159640	Angiotensin I converting enzyme	P12821	17	63477061-63498380	FDA approved drug targets	Candidate cardiovascular disease genes, CD markers, Disease related genes, Enzymes, FDA approved drug targets, Plasma proteins, Predicted intracellular proteins, Predicted membrane proteins, Predicted secreted proteins
4	ACKR1	CD234	CCBP1, CD234, DARC, Dfy, FY, GPD	ENSG00000213088	Atypical chemokine receptor 1 (Duffy blood group)	Q16570	1	159203307-159206500		Blood group antigen proteins, CD markers, G-protein coupled receptors, Predicted membrane proteins
5	ADAM10	CD156c	CD156c, HsT18717, kuz, MADM	ENSG00000137845	ADAM metallopeptidase domain 10	O14672	15	58588807-58749978	Alzheimer disease, Amyloidosis, Cancer-related genes, Disease mutation, Neurodegeneration	Cancer-related genes, CD markers, Disease related genes, Enzymes, Plasma proteins, Potential drug targets, Predicted intracellular proteins, Predicted membrane proteins, Transporters
6	ADAM17	CD156b	CD156B, cSVP, TACE	ENSG00000151694	ADAM metallopeptidase domain 17	P78536	2	9488486-9555792		CD markers, Disease related genes, Enzymes, Potential drug targets, Predicted intracellular proteins, Predicted membrane proteins, Transporters
7	ADAM8	CD156a	CD156, CD156a, MS2	ENSG00000151651	ADAM metallopeptidase domain 8	P78325	10	133262403-133276868		CD markers, Plasma proteins, Predicted intracellular proteins, Predicted membrane proteins
8	ADGRE2	CD312	CD312, EMR2	ENSG00000127507	Adhesion G protein-coupled receptor E2	Q9UHX3	19	14732393-14778541	Disease mutation	CD markers, Disease related genes, G-protein coupled receptors, Potential drug targets, Predicted membrane proteins
9	ADGRE5	CD97	CD97, TM7LN1	ENSG00000123146	Adhesion G protein-coupled receptor E5	P48960	19	14380501-14408725		CD markers, G-protein coupled receptors, Predicted intracellular proteins, Predicted membrane proteins, Predicted secreted proteins, Transporters
10	ALCAM	CD166	CD166, MEMD	ENSG00000170017	Activated leukocyte cell adhesion molecule	Q13740	3	105366909-105576900	Cancer-related genes	Cancer-related genes, CD markers, Plasma proteins, Predicted membrane proteins, Transporters
11	ALK	CD246	CD246	ENSG00000171094	ALK receptor tyrosine kinase	Q9UM73	2	29192774-29921566	Cancer-related genes, Disease mutation, FDA approved drug targets, Proto-oncogene	Cancer-related genes, CD markers, Disease related genes, Enzymes, FDA approved drug targets, Plasma proteins, Predicted intracellular proteins, Predicted membrane proteins
12	ANPEP	CD13	CD13, gp150, LAP1, p150, PEPN	ENSG00000166825	Alanyl aminopeptidase, membrane	P15144	15	89784889-89815401		CD markers, Enzymes, Plasma proteins, Predicted membrane proteins
13	ART1	CD296	ART2, CD296	ENSG00000129744	ADP-ribosyltransferase 1	P52961	11	3645128-3664416		CD markers, Enzymes, Predicted membrane proteins
14	ART4	CD297	CD297, DO, DOK1	ENSG00000111339	ADP-ribosyltransferase 4 (Dombrock blood group)	Q93070	12	14825569-14843533		Blood group antigen proteins, CD markers, Enzymes, Predicted membrane proteins, Predicted secreted proteins
15	ATP1B3	CD298	CD298, FLJ29027	ENSG00000069849	ATPase Na+/K+ transporting subunit beta 3	P54709	3	141876124-141926514		CD markers, Predicted intracellular proteins, Predicted membrane proteins, Transporters
16	BCAM	CD239	CD239, LU	ENSG00000187244	Basal cell adhesion molecule (Lutheran blood group)	P50895	19	44809059-44821421		Blood group antigen proteins, CD markers, Plasma proteins, Predicted intracellular proteins, Predicted membrane proteins
17	BMPR1A	CD292	ACVRLK3, ALK3, CD292	ENSG00000107779	Bone morphogenetic protein receptor type 1A	P36894	10	86756601-86932838	Cancer-related genes, Disease mutation, FDA approved drug targets	Cancer-related genes, CD markers, Disease related genes, Enzymes, FDA approved drug targets, Predicted intracellular proteins, Predicted membrane proteins
18	BMPR1B	CD293w	ALK6, CDw293	ENSG00000138696	Bone morphogenetic protein receptor type 1B	O00238	4	94757968-95158448	Disease mutation, Dwarfism	CD markers, Disease related genes, Enzymes, Potential drug targets, Predicted intracellular proteins, Predicted membrane proteins
19	BSG	CD147	CD147, EMMPRIN, OK	ENSG00000172270	Basigin (Ok blood group)	P35613	19	571277-583493		Blood group antigen proteins, CD markers, Predicted intracellular proteins, Predicted membrane proteins, Transporters
20	BST1	CD157	CD157	ENSG00000109743	Bone marrow stromal cell antigen 1	Q10588	4	15702950-15738313		CD markers, Enzymes, Plasma proteins, Predicted intracellular proteins
21	BST2	CD317	CD317, tetherin	ENSG00000130303	Bone marrow stromal cell antigen 2	Q10589	19	17402939-17405648		CD markers, Plasma proteins, Predicted membrane proteins
22	BTLA	CD272	BTLA1, CD272	ENSG00000186265	B and T lymphocyte associated	Q7Z6A9	3	112463968-112499561		CD markers, Predicted intracellular proteins, Predicted membrane proteins
23	BTN3A1	CD277	BT3.1, BTF5, BTN3.1, CD277	ENSG00000026950	Butyrophilin subfamily 3 member A1	O00481	6	26402237-26415216		CD markers, Predicted intracellular proteins, Predicted membrane proteins
24	C5AR1	CD88	C5A, C5AR, C5R1, CD88	ENSG00000197405	Complement C5a receptor 1	P21730	19	47290023-47322066		CD markers, G-protein coupled receptors, Predicted intracellular proteins, Predicted membrane proteins
25	CCR1	CD191	CD191, CKR-1, CMKBR1, MIP1aR, SCYAR1	ENSG00000163823	C-C motif chemokine receptor 1	P32246	3	46201709-46208396		CD markers, G-protein coupled receptors, Predicted membrane proteins
26	CCR2	CD192	CC-CKR-2, CD192, CKR2, CMKBR2, FLJ78302, MCP-1-R	ENSG00000121807	C-C motif chemokine receptor 2	P41597	3	46353734-46360928		CD markers, G-protein coupled receptors, Predicted membrane proteins
27	CCR3	CD193	CC-CKR-3, CD193, CKR3, CMKBR3	ENSG00000183625	C-C motif chemokine receptor 3	P51677	3	46163604-46266706		CD markers, G-protein coupled receptors, Predicted intracellular proteins, Predicted membrane proteins
28	CCR4	CD194	CC-CKR-4, CD194, ChemR13, CKR4, CMKBR4, k5-5	ENSG00000183813	C-C motif chemokine receptor 4	P51679	3	32951574-32956349		CD markers, G-protein coupled receptors, Predicted membrane proteins
29	CCR5	CD195	CC-CKR-5, CD195, CKR-5, CKR5, CMKBR5, IDDM22	ENSG00000160791	C-C motif chemokine receptor 5 (gene/pseudogene)	P51681	3	46370854-46376206	Diabetes mellitus, FDA approved drug targets	CD markers, Disease related genes, FDA approved drug targets, G-protein coupled receptors, Predicted membrane proteins
30	CCR6	CD196	BN-1, CD196, CKR-L3, CMKBR6, DCR2, DRY-6, GPR-CY4, GPR29, STRL22	ENSG00000112486	C-C motif chemokine receptor 6	P51684	6	167111807-167139696		CD markers, G-protein coupled receptors, Predicted membrane proteins
31	CCR7	CD197	BLR2, CD197, CDw197, CMKBR7, EBI1	ENSG00000126353	C-C motif chemokine receptor 7	P32248	17	40553769-40565472	Cancer-related genes	Cancer-related genes, CD markers, G-protein coupled receptors, Predicted membrane proteins
32	CCR8	CD198w	CDw198, CKR-L1, CMKBR8, CMKBRL2, CY6, GPR-CY6, TER1	ENSG00000179934	C-C motif chemokine receptor 8	P51685	3	39329706-39333511		CD markers, G-protein coupled receptors, Predicted intracellular proteins, Predicted membrane proteins
33	CCR9	CD199w	CDw199, GPR-9-6, GPR28	ENSG00000173585	C-C motif chemokine receptor 9	P51686	3	45886504-45903177		CD markers, G-protein coupled receptors, Predicted intracellular proteins, Predicted membrane proteins
34	CD101	CD101	IGSF2, V7	ENSG00000134256	CD101 molecule	Q93033	1	117001750-117036476		CD markers, Predicted membrane proteins
35	CD109	CD109	CPAMD7, DKFZp762L1111, FLJ38569	ENSG00000156535	CD109 molecule	Q6YHK3	6	73695785-73828316		CD markers, Plasma proteins, Predicted membrane proteins
36	CD14	CD14		ENSG00000170458	CD14 molecule	P08571	5	140631728-140633701	Cancer-related genes	Cancer-related genes, CD markers, Plasma proteins, Predicted secreted proteins
37	CD151	CD151	PETA-3, RAPH, SFA-1, TSPAN24	ENSG00000177697	CD151 molecule (Raph blood group)	P48509	11	832843-839831	Deafness, Epidermolysis bullosa	Blood group antigen proteins, CD markers, Disease related genes, Potential drug targets, Predicted membrane proteins, Transporters
38	CD160	CD160	BY55, NK1, NK28	ENSG00000117281	CD160 molecule	O95971	1	145719471-145739288		CD markers, Predicted intracellular proteins
39	CD163	CD163	M130, MM130, SCARI1	ENSG00000177575	CD163 molecule	Q86VB7	12	7470813-7503893		CD markers, Plasma proteins, Predicted intracellular proteins, Predicted membrane proteins, Predicted secreted proteins
40	CD163L1	CD163b	CD163B, M160, SCARI2, WC1	ENSG00000177675	CD163 molecule like 1	Q9NR16	12	7346685-7479897		CD markers, Predicted intracellular proteins, Predicted membrane proteins
41	CD164	CD164	DFNA66, MGC-24, MUC-24	ENSG00000135535	CD164 molecule	Q04900	6	109366514-109382812	Deafness, Non-syndromic deafness	CD markers, Disease related genes, Predicted intracellular proteins, Predicted membrane proteins
42	CD180	CD180	LY64, Ly78, RP105	ENSG00000134061	CD180 molecule	Q99467	5	67179613-67196799		CD markers, Predicted membrane proteins
43	CD19	CD19		ENSG00000177455	CD19 molecule	P15391	16	28931939-28939346	FDA approved drug targets	CD markers, Disease related genes, FDA approved drug targets, Predicted membrane proteins
44	CD1A	CD1a	CD1	ENSG00000158477	CD1a molecule	P06126	1	158254137-158258269		CD markers, Predicted membrane proteins
45	CD1B	CD1b	CD1	ENSG00000158485	CD1b molecule	P29016	1	158327951-158331531		CD markers, Predicted membrane proteins
46	CD1C	CD1c	CD1	ENSG00000158481	CD1c molecule	P29017	1	158289786-158293630		CD markers, Predicted intracellular proteins, Predicted membrane proteins
47	CD1D	CD1d		ENSG00000158473	CD1d molecule	P15813	1	158179947-158184896	Cancer-related genes	Cancer-related genes, CD markers, Predicted membrane proteins
48	CD1E	CD1e		ENSG00000158488	CD1e molecule	P15812	1	158353696-158357553		CD markers, Predicted intracellular proteins, Predicted membrane proteins
49	CD2	CD2	SRBC	ENSG00000116824	CD2 molecule	P06729	1	116754385-116769228	FDA approved drug targets	CD markers, FDA approved drug targets, Predicted intracellular proteins, Predicted membrane proteins
50	CD200	CD200	MOX1, MOX2, MRC, OX-2	ENSG00000091972	CD200 molecule	P41217	3	112332347-112362812		CD markers, Predicted intracellular proteins, Predicted membrane proteins
51	CD207	CD207	CLEC4K, Langerin	ENSG00000116031	CD207 molecule	Q9UJ71	2	70830214-70835822		CD markers, Disease related genes, Predicted membrane proteins
52	CD209	CD209	CDSIGN, CLEC4L, DC-SIGN, DC-SIGN1	ENSG00000090659	CD209 molecule	Q9NNX6	19	7739994-7747564		CD markers, Predicted intracellular proteins, Predicted membrane proteins
53	CD22	CD22	SIGLEC-2, SIGLEC2	ENSG00000012124	CD22 molecule	P20273	19	35319261-35347355	FDA approved drug targets	CD markers, FDA approved drug targets, Plasma proteins, Predicted intracellular proteins, Predicted membrane proteins
54	CD226	CD226	DNAM-1, DNAM1, PTA1, TLiSA1	ENSG00000150637	CD226 molecule	Q15762	18	69831158-69961803		CD markers, Predicted intracellular proteins, Predicted membrane proteins
55	CD244	CD244	2B4, NAIL, NKR2B4, Nmrk, SLAMF4	ENSG00000122223	CD244 molecule	Q9BZW8	1	160830160-160862855		CD markers, Plasma proteins, Predicted membrane proteins
56	CD247	CD247	CD3H, CD3Q, CD3Z	ENSG00000198821	CD247 molecule	P20963	1	167430640-167518610	FDA approved drug targets	CD markers, Disease related genes, FDA approved drug targets, Predicted membrane proteins
57	CD248	CD248	CD164L1, TEM1	ENSG00000174807	CD248 molecule	Q9HCU0	11	66314487-66317044		CD markers, Predicted membrane proteins
58	CD27	CD27	S152, TNFRSF7, Tp55	ENSG00000139193	CD27 molecule	P26842	12	6444867-6451718	Cancer-related genes, Disease mutation	Cancer-related genes, CD markers, Disease related genes, Plasma proteins, Predicted membrane proteins
59	CD274	CD274	B7-H, B7-H1, B7H1, PD-L1, PDCD1LG1, PDL1	ENSG00000120217	CD274 molecule	Q9NZQ7	9	5450503-5470566	Cancer-related genes, FDA approved drug targets	Cancer-related genes, CD markers, FDA approved drug targets, Predicted membrane proteins
60	CD276	CD276	B7-H3, B7H3, B7RP-2	ENSG00000103855	CD276 molecule	Q5ZPR3	15	73683966-73714518		CD markers, Predicted intracellular proteins, Predicted membrane proteins
61	CD28	CD28		ENSG00000178562	CD28 molecule	P10747	2	203706475-203738912		CD markers, Predicted membrane proteins
62	CD300A	CD300a	CMRF-35-H9, CMRF35H, IGSF12, IRC1, IRC2, Irp60	ENSG00000167851	CD300a molecule	Q9UGN4	17	74466416-74484796		CD markers, Plasma proteins, Predicted intracellular proteins, Predicted membrane proteins
63	CD300C	CD300c	CMRF-35A, CMRF35, CMRF35A, IGSF16, LIR	ENSG00000167850	CD300c molecule	Q08708	17	74541108-74546143		CD markers, Predicted membrane proteins
64	CD300E	CD300e	CD300LE, CLM2, IREM2	ENSG00000186407	CD300e molecule	Q496F6	17	74609887-74623738		CD markers, Predicted intracellular proteins, Predicted membrane proteins
65	CD300LB	CD300b	CLM7, TREM5	ENSG00000178789	CD300 molecule like family member b	A8K4G0	17	74521174-74531474		CD markers, Predicted intracellular proteins, Predicted membrane proteins
66	CD300LD	CD300d	CD300D, CMRF35A4	ENSG00000204345	CD300 molecule like family member d	Q6UXZ3	17	74579365-74592283		CD markers, Predicted membrane proteins
67	CD300LF	CD300f	CD300f, CLM1, IGSF13, IREM1, NKIR	ENSG00000186074	CD300 molecule like family member f	Q8TDQ1	17	74694311-74712978		CD markers, Predicted intracellular proteins, Predicted membrane proteins
68	CD300LG	CD300g	CLM9, Trem4	ENSG00000161649	CD300 molecule like family member g	Q6UXG3	17	43847148-43863629		CD markers, Predicted intracellular proteins, Predicted membrane proteins
69	CD302	CD302	BIMLEC, CLEC13A, DCL-1, KIAA0022	ENSG00000241399	CD302 molecule	Q8IX05	2	159768630-159798255		CD markers, Predicted membrane proteins
70	CD320	CD320	8D6, 8D6A	ENSG00000167775	CD320 molecule	Q9NPF0	19	8302127-8308356	Disease mutation	CD markers, Disease related genes, Predicted membrane proteins
71	CD33	CD33	FLJ00391, p67, SIGLEC-3, SIGLEC3	ENSG00000105383	CD33 molecule	P20138	19	51225064-51243860	FDA approved drug targets	CD markers, FDA approved drug targets, Plasma proteins, Predicted membrane proteins
72	CD34	CD34		ENSG00000174059	CD34 molecule	P28906	1	207880972-207911402		CD markers, Predicted membrane proteins
73	CD36	CD36	FAT, GP3B, GP4, GPIV, SCARB3	ENSG00000135218	CD36 molecule	P16671	7	80369575-80679277	Cancer-related genes, Disease mutation	Cancer-related genes, CD markers, Disease related genes, Plasma proteins, Potential drug targets, Predicted membrane proteins, Transporters
74	CD37	CD37	TSPAN26	ENSG00000104894	CD37 molecule	P11049	19	49335171-49343335		CD markers, Predicted intracellular proteins, Predicted membrane proteins
75	CD38	CD38		ENSG00000004468	CD38 molecule	P28907	4	15778275-15853230	Cancer-related genes, Diabetes mellitus	Cancer-related genes, CD markers, Enzymes, Predicted intracellular proteins
76	CD3D	CD3d	T3D	ENSG00000167286	CD3d molecule	P04234	11	118338954-118342744	FDA approved drug targets, SCID	CD markers, Disease related genes, FDA approved drug targets, Predicted intracellular proteins, Predicted membrane proteins
77	CD3E	CD3e		ENSG00000198851	CD3e molecule	P07766	11	118304545-118316175	FDA approved drug targets	CD markers, Disease related genes, FDA approved drug targets, Predicted membrane proteins
78	CD3G	CD3g		ENSG00000160654	CD3g molecule	P09693	11	118344344-118355161	FDA approved drug targets	CD markers, Disease related genes, FDA approved drug targets, Plasma proteins, Predicted intracellular proteins, Predicted membrane proteins
79	CD4	CD4		ENSG00000010610	CD4 molecule	P01730	12	6786858-6820808	FDA approved drug targets	CD markers, FDA approved drug targets, Predicted intracellular proteins, Predicted membrane proteins
80	CD40	CD40	Bp50, p50, TNFRSF5	ENSG00000101017	CD40 molecule	P25942	20	46118272-46129863	Cancer-related genes, Disease mutation	Cancer-related genes, CD markers, Disease related genes, Predicted membrane proteins, Predicted secreted proteins
81	CD40LG	CD154	CD154, CD40L, gp39, hCD40L, HIGM1, IMD3, TNFSF5, TRAP	ENSG00000102245	CD40 ligand	P29965	X	136648193-136660390	Cancer-related genes, Disease mutation	Cancer-related genes, Candidate cardiovascular disease genes, CD markers, Disease related genes, Predicted membrane proteins, Predicted secreted proteins
82	CD44	CD44	CD44R, CSPG8, HCELL, IN, MC56, MDU2, MDU3, MIC4, Pgp1	ENSG00000026508	CD44 molecule (Indian blood group)	P16070	11	35138870-35232402	Cancer-related genes, FDA approved drug targets	Blood group antigen proteins, Cancer-related genes, CD markers, FDA approved drug targets, Plasma proteins, Predicted intracellular proteins, Predicted membrane proteins, Predicted secreted proteins
83	CD46	CD46	MCP, MGC26544, MIC10, TLX, TRA2.10	ENSG00000117335	CD46 molecule	P15529	1	207752057-207795513	Cancer-related genes, Disease mutation, Hemolytic uremic syndrome	Cancer-related genes, CD markers, Disease related genes, Plasma proteins, Predicted membrane proteins
84	CD47	CD47	IAP, MER6, OA3	ENSG00000196776	CD47 molecule	Q08722	3	108043094-108091862		CD markers, Predicted intracellular proteins, Predicted membrane proteins, Transporters
85	CD48	CD48	BCM1, BLAST, hCD48, mCD48, SLAMF2	ENSG00000117091	CD48 molecule	P09326	1	160678746-160711851		CD markers, Plasma proteins, Predicted intracellular proteins, Predicted membrane proteins
86	CD5	CD5	LEU1, T1	ENSG00000110448	CD5 molecule	P06127	11	61102395-61127852		CD markers, Predicted intracellular proteins, Predicted membrane proteins
87	CD52	CD52	CDW52, EDDM5, HE5	ENSG00000169442	CD52 molecule	P31358	1	26317957-26320523	Cancer-related genes, FDA approved drug targets	Cancer-related genes, CD markers, FDA approved drug targets, Predicted membrane proteins
88	CD53	CD53	MOX44, TSPAN25	ENSG00000143119	CD53 molecule	P19397	1	110873154-110899928		CD markers, Predicted membrane proteins, Transporters
89	CD55	CD55	CR, CROM, DAF, TC	ENSG00000196352	CD55 molecule (Cromer blood group)	P08174	1	207321376-207386804	Disease mutation	Blood group antigen proteins, CD markers, Disease related genes, Plasma proteins, Predicted intracellular proteins, Predicted membrane proteins, Predicted secreted proteins
90	CD58	CD58	LFA3	ENSG00000116815	CD58 molecule	P19256	1	116514535-116571039		CD markers, Predicted membrane proteins
91	CD59	CD59	16.3A5, EJ16, EJ30, EL32, G344, MIC11, MIN1, MIN2, MIN3, MSK21, p18-20	ENSG00000085063	CD59 molecule (CD59 blood group)	P13987	11	33703010-33736491	Cancer-related genes, Disease mutation, Hereditary hemolytic anemia	Cancer-related genes, CD markers, Disease related genes, Plasma proteins, Predicted intracellular proteins, Predicted membrane proteins
92	CD6	CD6	Tp120	ENSG00000013725	CD6 molecule	P30203	11	60971680-61020377		CD markers, Predicted membrane proteins, Predicted secreted proteins
93	CD63	CD63	ME491, MLA1, TSPAN30	ENSG00000135404	CD63 molecule	P08962	12	55725323-55729707		CD markers, Plasma proteins, Predicted membrane proteins, Transporters
94	CD68	CD68	DKFZp686M18236, GP110, LAMP4, macrosialin, SCARD1	ENSG00000129226	CD68 molecule	P34810	17	7579467-7582113		CD markers, Plasma proteins, Predicted intracellular proteins, Predicted membrane proteins
95	CD69	CD69	CLEC2C	ENSG00000110848	CD69 molecule	Q07108	12	9752486-9760901		CD markers, Predicted membrane proteins
96	CD7	CD7	GP40, LEU-9, Tp40, TP41	ENSG00000173762	CD7 molecule	P09564	17	82314868-82317602		CD markers, Predicted intracellular proteins, Predicted membrane proteins
97	CD70	CD70	CD27L, CD27LG, TNFSF7	ENSG00000125726	CD70 molecule	P32970	19	6583183-6604103	Cancer-related genes, Disease mutation	Cancer-related genes, CD markers, Predicted intracellular proteins, Predicted membrane proteins
98	CD72	CD72	CD72b, LYB2	ENSG00000137101	CD72 molecule	P21854	9	35609533-35646810		CD markers, Predicted intracellular proteins, Predicted membrane proteins
99	CD74	CD74	DHLAG	ENSG00000019582	CD74 molecule	P04233	5	150401637-150412929	Cancer-related genes	Cancer-related genes, CD markers, Disease related genes, Predicted membrane proteins
100	CD79A	CD79a	IGA, MB-1	ENSG00000105369	CD79a molecule	P11912	19	41877120-41881372	Cancer-related genes	Cancer-related genes, CD markers, Disease related genes, Predicted intracellular proteins, Predicted membrane proteins
101	CD79B	CD79b	B29, IGB	ENSG00000007312	CD79b molecule	P40259	17	63928740-63932354	Cancer-related genes, Disease mutation	Cancer-related genes, CD markers, Disease related genes, Predicted membrane proteins
102	CD80	CD80	B7-1, B7.1, CD28LG, CD28LG1	ENSG00000121594	CD80 molecule	P33681	3	119524293-119559602	FDA approved drug targets	CD markers, FDA approved drug targets, Predicted intracellular proteins, Predicted membrane proteins
103	CD81	CD81	TAPA-1, TAPA1, TSPAN28	ENSG00000110651	CD81 molecule	P60033	11	2376177-2397419		CD markers, Disease related genes, Plasma proteins, Potential drug targets, Predicted membrane proteins, Transporters
104	CD82	CD82	IA4, KAI1, R2, ST6, TSPAN27	ENSG00000085117	CD82 molecule	P27701	11	44564427-44620363	Cancer-related genes	Cancer-related genes, CD markers, Plasma proteins, Predicted intracellular proteins, Predicted membrane proteins
105	CD83	CD83	BL11, HB15	ENSG00000112149	CD83 molecule	Q01151	6	14117256-14136918		CD markers, Predicted membrane proteins
106	CD84	CD84	hCD84, mCD84, SLAMF5	ENSG00000066294	CD84 molecule	Q9UIB8	1	160541095-160579516		CD markers, Predicted membrane proteins
107	CD86	CD86	B7-2, B7.2, CD28LG2	ENSG00000114013	CD86 molecule	P42081	3	122055366-122121139	FDA approved drug targets	CD markers, FDA approved drug targets, Predicted intracellular proteins, Predicted membrane proteins
108	CD8A	CD8a	CD8	ENSG00000153563	CD8a molecule	P01732	2	86784610-86808396	Disease mutation	CD markers, Disease related genes, Predicted intracellular proteins, Predicted membrane proteins
109	CD8B	CD8b	CD8B1	ENSG00000172116	CD8b molecule	P10966	2	86815339-86861924		CD markers, Predicted intracellular proteins, Predicted membrane proteins
110	CD9	CD9	BA2, MIC3, MRP-1, P24, TSPAN29	ENSG00000010278	CD9 molecule	P21926	12	6199715-6238271	Cancer-related genes	Cancer-related genes, CD markers, Plasma proteins, Predicted membrane proteins, Transporters
111	CD93	CD93	C1qR(P), C1QR1, C1qRP, CDw93, dJ737E23.1, ECSM3, MXRA4	ENSG00000125810	CD93 molecule	Q9NPY3	20	23079349-23086340		CD markers, Plasma proteins, Predicted membrane proteins
112	CD96	CD96	TACTILE	ENSG00000153283	CD96 molecule	P40200	3	111292719-111665750	Craniosynostosis, Disease mutation	CD markers, Disease related genes, Predicted intracellular proteins, Predicted membrane proteins
113	CD99	CD99	MIC2	ENSG00000002586	CD99 molecule (Xg blood group)	P14209	X	2691133-2741309		CD markers, Plasma proteins, Predicted intracellular proteins, Predicted membrane proteins
114	CDCP1	CD138a	CD318, SIMA135	ENSG00000163814	CUB domain containing protein 1	Q9H5V8	3	45082278-45146422		CD markers, Predicted intracellular proteins, Predicted membrane proteins
115	CDH1	CD324	CD324, UVO, uvomorulin	ENSG00000039068	Cadherin 1	P12830	16	68737225-68835548	Cancer-related genes, Disease mutation, Ectodermal dysplasia	Cancer-related genes, CD markers, Disease related genes, Plasma proteins, Predicted intracellular proteins, Predicted membrane proteins
116	CDH2	CD325	CD325, CDHN, NCAD	ENSG00000170558	Cadherin 2	P19022	18	27950966-28177446		CD markers, Plasma proteins, Predicted intracellular proteins, Predicted membrane proteins
117	CDH5	CD144	7B4, CD144	ENSG00000179776	Cadherin 5	P33151	16	66366622-66404786	Cancer-related genes	Cancer-related genes, CD markers, Plasma proteins, Predicted intracellular proteins, Predicted membrane proteins
118	CEACAM1	CD66a	BGP, BGP1, CD66a	ENSG00000079385	Carcinoembryonic antigen related cell adhesion molecule 1	P13688	19	42507304-42561234		CD markers, Plasma proteins, Predicted intracellular proteins, Predicted membrane proteins
119	CEACAM3	CD66d	CD66d, CGM1	ENSG00000170956	Carcinoembryonic antigen related cell adhesion molecule 3	P40198	19	41796437-41811553		CD markers, Predicted intracellular proteins, Predicted membrane proteins
120	CEACAM5	CD66e	CD66e, CEA	ENSG00000105388	Carcinoembryonic antigen related cell adhesion molecule 5	P06731	19	41708585-41729798	Cancer-related genes, Oncogene	Cancer-related genes, CD markers, Plasma proteins, Predicted intracellular proteins
121	CEACAM6	CD66c	CD66c, NCA	ENSG00000086548	Carcinoembryonic antigen related cell adhesion molecule 6	P40199	19	41750977-41772208	Cancer-related genes, Oncogene	Cancer-related genes, CD markers, Predicted intracellular proteins, Predicted membrane proteins
122	CEACAM8	CD66b	CD66b, CGM6	ENSG00000124469	Carcinoembryonic antigen related cell adhesion molecule 8	P31997	19	42580241-42595055		CD markers, Plasma proteins, Predicted intracellular proteins
123	CLEC10A	CD301	CD301, CLECSF13, CLECSF14, HML, HML2	ENSG00000132514	C-type lectin domain containing 10A	Q8IUN9	17	7074537-7080307		CD markers, Predicted intracellular proteins, Predicted membrane proteins
124	CLEC4C	CD303	BDCA2, CD303, CLECSF11, CLECSF7, DLEC, HECL	ENSG00000198178	C-type lectin domain family 4 member C	Q8WTT0	12	7729415-7751605		CD markers, Predicted intracellular proteins, Predicted membrane proteins
125	CLEC4M	CD299	CD209L, CD299, DC-SIGN2, DC-SIGNR, DCSIGNR, HP10347, LSIGN	ENSG00000104938	C-type lectin domain family 4 member M	Q9H2X3	19	7763149-7769605		CD markers, Predicted intracellular proteins, Predicted membrane proteins
126	CR1	CD35	CD35, KN	ENSG00000203710	Complement C3b/C4b receptor 1 (Knops blood group)	P17927	1	207496147-207641765		Blood group antigen proteins, CD markers, Plasma proteins, Predicted membrane proteins
127	CR2	CD21	C3DR, CD21	ENSG00000117322	Complement C3d receptor 2	P20023	1	207454230-207489895	Systemic lupus erythematosus	CD markers, Disease related genes, Plasma proteins, Predicted intracellular proteins, Predicted membrane proteins
128	CRTAM	CD355	CD355	ENSG00000109943	Cytotoxic and regulatory T cell molecule	O95727	11	122838500-122872639		CD markers, Predicted membrane proteins
129	CSF1R	CD115	C-FMS, CD115, CSFR, FMS	ENSG00000182578	Colony stimulating factor 1 receptor	P07333	5	150053291-150113372	Cancer-related genes, Disease mutation, FDA approved drug targets, Neurodegeneration, Proto-oncogene	Cancer-related genes, CD markers, Disease related genes, Enzymes, FDA approved drug targets, Plasma proteins, Predicted intracellular proteins, Predicted membrane proteins, RAS pathway related proteins
130	CSF2RA	CD116	alphaGMR, CD116, CSF2R	ENSG00000198223	Colony stimulating factor 2 receptor alpha subunit	P15509	X	1268800-1310381	Cancer-related genes, Disease mutation, FDA approved drug targets	Cancer-related genes, CD markers, Disease related genes, FDA approved drug targets, Predicted membrane proteins, Predicted secreted proteins
131	CSF2RB	CD131	betaGMR, CD131, IL3RB, IL5RB	ENSG00000100368	Colony stimulating factor 2 receptor beta common subunit	P32927	22	36913628-36940449	FDA approved drug targets	CD markers, Disease related genes, FDA approved drug targets, Plasma proteins, Predicted intracellular proteins, Predicted membrane proteins
132	CSF3R	CD114	CD114, GCSFR	ENSG00000119535	Colony stimulating factor 3 receptor	Q99062	1	36466043-36483278	Cancer-related genes, Disease mutation, FDA approved drug targets	Cancer-related genes, CD markers, Disease related genes, FDA approved drug targets, Predicted intracellular proteins, Predicted membrane proteins
133	CTLA4	CD152	CD, CD152, CELIAC3, GSE, IDDM12	ENSG00000163599	Cytotoxic T-lymphocyte associated protein 4	P16410	2	203867786-203873960	Diabetes mellitus, Disease mutation, FDA approved drug targets, Systemic lupus erythematosus	CD markers, Disease related genes, FDA approved drug targets, Predicted intracellular proteins, Predicted membrane proteins
134	CXCR1	CD181	CD181, CDw128a, CKR-1, CMKAR1, IL8RA	ENSG00000163464	C-X-C motif chemokine receptor 1	P25024	2	218162845-218166995	Cancer-related genes	Cancer-related genes, CD markers, G-protein coupled receptors, Predicted membrane proteins
135	CXCR2	CD182	CD182, CMKAR2, IL8RB	ENSG00000180871	C-X-C motif chemokine receptor 2	P25025	2	218125289-218137253	Cancer-related genes	Cancer-related genes, CD markers, G-protein coupled receptors, Predicted intracellular proteins, Predicted membrane proteins
136	CXCR3	CD183	CD183, CKR-L2, CMKAR3, GPR9, IP10-R, MigR	ENSG00000186810	C-X-C motif chemokine receptor 3	P49682	X	71615916-71618517		CD markers, G-protein coupled receptors, Predicted membrane proteins
137	CXCR4	CD184	CD184, D2S201E, fusin, HM89, HSY3RR, LESTR, NPY3R, NPYR, NPYY3R	ENSG00000121966	C-X-C motif chemokine receptor 4	P61073	2	136114349-136118165	Cancer-related genes, Disease mutation, FDA approved drug targets	Cancer-related genes, CD markers, Disease related genes, FDA approved drug targets, G-protein coupled receptors, Predicted membrane proteins, Transporters
138	CXCR5	CD185	BLR1, CD185, MDR15	ENSG00000160683	C-X-C motif chemokine receptor 5	P32302	11	118883766-118897799		CD markers, G-protein coupled receptors, Predicted membrane proteins
139	CXCR6	CD186	BONZO, CD186, STRL33, TYMSTR	ENSG00000172215	C-X-C motif chemokine receptor 6	O00574	3	45940933-45948353		CD markers, G-protein coupled receptors, Predicted membrane proteins
140	DDR1	CD167	CAK, CD167, EDDR1, NEP, NTRK4, PTK3A, RTK6	ENSG00000204580	Discoidin domain receptor tyrosine kinase 1	Q08345	6	30876421-30900156		CD markers, Enzymes, Predicted intracellular proteins, Predicted membrane proteins
141	DDR2	CD167b	NTRKR3, TKT, TYRO10	ENSG00000162733	Discoidin domain receptor tyrosine kinase 2	Q16832	1	162631373-162787400	Cancer-related genes, Disease mutation, Dwarfism, FDA approved drug targets	Cancer-related genes, CD markers, Disease related genes, Enzymes, FDA approved drug targets, Predicted intracellular proteins, Predicted membrane proteins
142	DPP4	CD26	ADCP2, CD26, DPPIV	ENSG00000197635	Dipeptidyl peptidase 4	P27487	2	161992241-162074542	FDA approved drug targets	CD markers, Enzymes, FDA approved drug targets, Plasma proteins, Predicted intracellular proteins, Predicted membrane proteins, Predicted secreted proteins
143	ENG	CD105	CD105, END, HHT1, ORW, ORW1	ENSG00000106991	Endoglin	P17813	9	127815012-127854756	Cancer-related genes, Disease mutation	Cancer-related genes, Candidate cardiovascular disease genes, CD markers, Disease related genes, Plasma proteins, Predicted membrane proteins
144	ENPEP	CD249	CD249, gp160	ENSG00000138792	Glutamyl aminopeptidase	Q07075	4	110365733-110565285		CD markers, Enzymes, Plasma proteins, Predicted membrane proteins
145	ENPP1	CD203a	M6S1, NPPS, PC-1, PCA1, PDNP1	ENSG00000197594	Ectonucleotide pyrophosphatase/phosphodiesterase 1	P22413	6	131808016-131895155	Diabetes mellitus, Disease mutation, Obesity	CD markers, Disease related genes, Enzymes, Potential drug targets, Predicted membrane proteins, Predicted secreted proteins
146	ENPP3	CD203c	B10, CD203c, gp130RB13-6, PD-IBETA, PDNP3	ENSG00000154269	Ectonucleotide pyrophosphatase/phosphodiesterase 3	O14638	6	131628442-131747418		CD markers, Enzymes, Predicted intracellular proteins, Predicted secreted proteins
147	ENTPD1	CD39	ATPDase, CD39, NTPDase-1, SPG64	ENSG00000138185	Ectonucleoside triphosphate diphosphohydrolase 1	P49961	10	95711779-95869695	Disease mutation, Hereditary spastic paraplegia, Neurodegeneration	CD markers, Disease related genes, Enzymes, Potential drug targets, Predicted membrane proteins
148	EPCAM	CD326	17-1A, 323/A3, CD326, CO-17A, EGP-2, EGP34, EGP40, Ep-CAM, ESA, GA733-2, HEA125, KS1/4, KSA, Ly74, M4S1, MH99, MIC18, MK-1, MOC31, TACST-1, TACSTD1, TROP1	ENSG00000119888	Epithelial cell adhesion molecule	P16422	2	47345158-47387601	Cancer-related genes, Disease mutation, FDA approved drug targets, Hereditary nonpolyposis colorectal cancer	Cancer-related genes, CD markers, Disease related genes, FDA approved drug targets, Plasma proteins, Predicted intracellular proteins, Predicted membrane proteins
149	ERBB2	CD340	CD340, HER-2, HER2, NEU, NGL	ENSG00000141736	Erb-b2 receptor tyrosine kinase 2	P04626	17	39687914-39730426	Cancer-related genes, FDA approved drug targets	Cancer-related genes, CD markers, Disease related genes, Enzymes, FDA approved drug targets, Plasma proteins, Predicted intracellular proteins, Predicted membrane proteins
150	EVI2B	CD361	CD361, D17S376, EVDB	ENSG00000185862	Ecotropic viral integration site 2B	P34910	17	31303766-31314112	Proto-oncogene	CD markers, Predicted membrane proteins
151	F11R	CD321	CD321, JAM-1, JAM-A, JAM1, JAMA, JCAM, PAM-1	ENSG00000158769	F11 receptor	Q9Y624	1	160995211-161021348		CD markers, Plasma proteins, Predicted membrane proteins
152	F3	CD142	CD142, TF	ENSG00000117525	Coagulation factor III, tissue factor	P13726	1	94529225-94541800	Cancer-related genes, FDA approved drug targets	Cancer-related genes, Candidate cardiovascular disease genes, CD markers, FDA approved drug targets, Plasma proteins, Predicted intracellular proteins, Predicted membrane proteins, Predicted secreted proteins
153	FAS	CD95	APO-1, APT1, CD95, FAS1, TNFRSF6	ENSG00000026103	Fas cell surface death receptor	P25445	10	88990582-89015785	Cancer-related genes, Disease mutation	Cancer-related genes, Candidate cardiovascular disease genes, CD markers, Disease related genes, Predicted membrane proteins, Predicted secreted proteins
154	FASLG	CD178	APT1LG1, CD178, FasL, TNFSF6	ENSG00000117560	Fas ligand	P48023	1	172659018-172666874	Cancer-related genes	Cancer-related genes, CD markers, Disease related genes, Plasma proteins, Predicted membrane proteins, Predicted secreted proteins, RAS pathway related proteins
155	FCAMR	CD351	CD351, FCA/MR, FKSG87	ENSG00000162897	Fc fragment of IgA and IgM receptor	Q8WWV6	1	206957965-206970625		CD markers, Predicted membrane proteins
156	FCAR	CD89	CD89	ENSG00000186431	Fc fragment of IgA receptor	P24071	19	54874248-54890472		CD markers, Predicted intracellular proteins, Predicted membrane proteins
157	FCER2	CD23	CD23, CD23A, CLEC4J, FCE2	ENSG00000104921	Fc fragment of IgE receptor II	P06734	19	7688758-7702146	Cancer-related genes	Cancer-related genes, CD markers, Predicted intracellular proteins, Predicted membrane proteins, Predicted secreted proteins
158	FCGR1A	CD64	CD64, CD64A	ENSG00000150337	Fc fragment of IgG receptor Ia	P12314	1	149782671-149792518	FDA approved drug targets	CD markers, FDA approved drug targets, Predicted membrane proteins
159	FCGR2A	CD32a	CD32, CD32A, CDw32, FCG2, FCGR2, FCGR2A1, IGFR2	ENSG00000143226	Fc fragment of IgG receptor IIa	P12318	1	161505430-161524013	FDA approved drug targets	CD markers, FDA approved drug targets, Plasma proteins, Predicted intracellular proteins, Predicted membrane proteins
160	FCGR2B	CD32b	CD32, CD32B, FCG2, FCGR2	ENSG00000072694	Fc fragment of IgG receptor IIb	P31994	1	161663147-161678654	Cancer-related genes, FDA approved drug targets, Proto-oncogene, Systemic lupus erythematosus	Cancer-related genes, CD markers, Disease related genes, FDA approved drug targets, Predicted membrane proteins
161	FCGR3A	CD16a	CD16, CD16a, FCG3, FCGR3	ENSG00000203747	Fc fragment of IgG receptor IIIa	P08637	1	161541759-161550737	FDA approved drug targets	CD markers, Disease related genes, FDA approved drug targets, Plasma proteins, Predicted membrane proteins, Predicted secreted proteins
162	FCGR3B	CD16b	CD16, CD16b, FCG3, FCGR3	ENSG00000162747	Fc fragment of IgG receptor IIIb	O75015	1	161623196-161631963	FDA approved drug targets	CD markers, FDA approved drug targets, Plasma proteins, Predicted intracellular proteins, Predicted membrane proteins, Predicted secreted proteins
163	FCRL1	CD307a	CD307a, FCRH1, IFGP1, IRTA5	ENSG00000163534	Fc receptor like 1	Q96LA6	1	157794403-157820105		CD markers, Predicted intracellular proteins, Predicted membrane proteins
164	FCRL2	CD307b	CD307b, FCRH2, IRTA4, SPAP1	ENSG00000132704	Fc receptor like 2	Q96LA5	1	157745733-157777132		CD markers, Predicted membrane proteins
165	FCRL3	CD307c	CD307c, FCRH3, IFGP3, IRTA3, SPAP2, SPAP2a, SPAP2b, SPAP2c, SPAP2d, SPAP2e	ENSG00000160856	Fc receptor like 3	Q96P31	1	157674321-157700857		CD markers, Disease related genes, Predicted intracellular proteins, Predicted membrane proteins
166	FCRL4	CD307d	CD307d, FCRH4, IGFP2, IRTA1	ENSG00000163518	Fc receptor like 4	Q96PJ5	1	157573749-157598080	Cancer-related genes	Cancer-related genes, CD markers, Disease related genes, Predicted membrane proteins
167	FCRL5	CD307e	BXMAS1, CD307e, FCRH5, IRTA2	ENSG00000143297	Fc receptor like 5	Q96RD9	1	157513377-157552520		CD markers, Disease related genes, Predicted membrane proteins, Predicted secreted proteins
168	FGFR1	CD331	BFGFR, CD331, CEK, FLG, FLT2, H2, H3, H4, H5, KAL2, N-SAM	ENSG00000077782	Fibroblast growth factor receptor 1	P11362	8	38411138-38468834	Cancer-related genes, Craniosynostosis, Disease mutation, Dwarfism, FDA approved drug targets, Holoprosencephaly, Hypogonadotropic hypogonadism, Kallmann syndrome, Mental retardation	Cancer-related genes, CD markers, Disease related genes, Enzymes, FDA approved drug targets, Plasma proteins, Predicted intracellular proteins, Predicted membrane proteins, RAS pathway related proteins, Transporters
169	FGFR2	CD332	BEK, CD332, CEK3, CFD1, ECT1, JWS, K-SAM, KGFR, TK14, TK25	ENSG00000066468	Fibroblast growth factor receptor 2	P21802	10	121478334-121598458	Cancer-related genes, Craniosynostosis, Disease mutation, Ectodermal dysplasia, FDA approved drug targets, Lacrimo-auriculo-dento-digital syndrome, Mental retardation, Proto-oncogene	Cancer-related genes, CD markers, Disease related genes, Enzymes, FDA approved drug targets, Plasma proteins, Predicted intracellular proteins, Predicted membrane proteins, Predicted secreted proteins, RAS pathway related proteins
170	FGFR3	CD333	ACH, CD333, CEK2, JTK4	ENSG00000068078	Fibroblast growth factor receptor 3	P22607	4	1793293-1808872	Cancer-related genes, Craniosynostosis, Deafness, Disease mutation, Dwarfism, Ectodermal dysplasia, FDA approved drug targets, Lacrimo-auriculo-dento-digital syndrome	Cancer-related genes, CD markers, Disease related genes, Enzymes, FDA approved drug targets, Predicted intracellular proteins, Predicted membrane proteins, RAS pathway related proteins
171	FGFR4	CD334	CD334, JTK2	ENSG00000160867	Fibroblast growth factor receptor 4	P22455	5	177086886-177098144	Cancer-related genes, Disease mutation, FDA approved drug targets	Cancer-related genes, CD markers, Disease related genes, Enzymes, FDA approved drug targets, Plasma proteins, Predicted intracellular proteins, Predicted membrane proteins, RAS pathway related proteins, Transporters
172	FLT3	CD135	CD135, FLK2, STK1	ENSG00000122025	Fms related tyrosine kinase 3	P36888	13	28003274-28100592	Cancer-related genes, Disease mutation, FDA approved drug targets, Proto-oncogene	Cancer-related genes, CD markers, Disease related genes, Enzymes, FDA approved drug targets, Predicted membrane proteins, RAS pathway related proteins
173	FZD10	CD350	CD350	ENSG00000111432	Frizzled class receptor 10	Q9ULW2	12	130162459-130165740		CD markers, G-protein coupled receptors, Predicted intracellular proteins, Predicted membrane proteins
174	FZD4	CD344	CD344, EVR1	ENSG00000174804	Frizzled class receptor 4	Q9ULV1	11	86945679-86955391	Disease mutation	CD markers, Disease related genes, G-protein coupled receptors, Potential drug targets, Predicted membrane proteins
175	FZD9	CD349	CD349, FZD3	ENSG00000188763	Frizzled class receptor 9	O00144	7	73433783-73436120		CD markers, G-protein coupled receptors, Predicted membrane proteins
176	GGT1	CD224	CD224, D22S672, D22S732, GGT	ENSG00000100031	Gamma-glutamyltransferase 1	P19440	22	24583750-24629005	Mental retardation	Candidate cardiovascular disease genes, CD markers, Disease related genes, Enzymes, Plasma proteins, Potential drug targets, Predicted intracellular proteins, Predicted membrane proteins
177	GP1BA	CD42b	CD42b, GP1B, GPIbalpha	ENSG00000185245	Glycoprotein Ib platelet alpha subunit	P07359	17	4932297-4935030	Bernard Soulier syndrome, Disease mutation, von Willebrand disease	CD markers, Disease related genes, Plasma proteins, Predicted membrane proteins
178	GP1BB	CD42c	CD42c, GPIbbeta	ENSG00000203618	Glycoprotein Ib platelet beta subunit	P13224	22	19722945-19724771	Bernard Soulier syndrome, Disease mutation	CD markers, Disease related genes, Predicted membrane proteins
179	GP5	CD42d	CD42d	ENSG00000178732	Glycoprotein V platelet	P40197	3	194394821-194398354		CD markers, Plasma proteins, Predicted membrane proteins
180	GP9	CD42a	CD42a, GPIX	ENSG00000169704	Glycoprotein IX platelet	P14770	3	129060767-129062406	Bernard Soulier syndrome, Disease mutation	CD markers, Disease related genes, Predicted membrane proteins
181	GYPA	CD235a	CD235a, GPA, MN, MNS	ENSG00000170180	Glycophorin A (MNS blood group)	P02724	4	144109303-144140786		Blood group antigen proteins, CD markers, Predicted membrane proteins
182	GYPB	CD235b	CD235b, GPB, MNS, SS	ENSG00000250361	Glycophorin B (MNS blood group)	P06028	4	143996104-144019345		Blood group antigen proteins, CD markers, Predicted intracellular proteins, Predicted membrane proteins
183	GYPC	CD236	CD236, CD236R, Ge, GPC, GYPD	ENSG00000136732	Glycophorin C (Gerbich blood group)	P04921	2	126655933-126696670		Blood group antigen proteins, CD markers, Predicted membrane proteins
184	HMMR	CD168	CD168, RHAMM	ENSG00000072571	Hyaluronan mediated motility receptor	O75330	5	163460203-163491945	FDA approved drug targets	CD markers, FDA approved drug targets, Predicted intracellular proteins
185	ICAM1	CD54	BB2, CD54	ENSG00000090339	Intercellular adhesion molecule 1	P05362	19	10270835-10286615	Cancer-related genes, FDA approved drug targets	Cancer-related genes, Candidate cardiovascular disease genes, CD markers, FDA approved drug targets, Plasma proteins, Predicted intracellular proteins, Predicted membrane proteins
186	ICAM2	CD102	CD102	ENSG00000108622	Intercellular adhesion molecule 2	P13598	17	64002594-64020634		CD markers, Plasma proteins, Predicted intracellular proteins, Predicted membrane proteins
187	ICAM3	CD50	CD50, CDW50, ICAM-R	ENSG00000076662	Intercellular adhesion molecule 3	P32942	19	10333776-10339823		CD markers, Plasma proteins, Predicted intracellular proteins, Predicted membrane proteins
188	ICAM4	CD242	CD242, LW	ENSG00000105371	Intercellular adhesion molecule 4 (Landsteiner-Wiener blood group)	Q14773	19	10286967-10288522		Blood group antigen proteins, CD markers, Predicted intracellular proteins, Predicted membrane proteins
189	ICOS	CD278	AILIM, CD278	ENSG00000163600	Inducible T cell costimulator	Q9Y6W8	2	203936748-203961577		CD markers, Disease related genes, Predicted membrane proteins
190	ICOSLG	CD275	B7-H2, B7H2, B7RP-1, B7RP1, CD275, GL50, ICOS-L, ICOSL, KIAA0653	ENSG00000160223	Inducible T cell costimulator ligand	O75144	21	44217014-44240966		CD markers, Plasma proteins, Predicted intracellular proteins, Predicted membrane proteins
191	IFITM1	CD225	9-27, CD225, IFI17	ENSG00000185885	Interferon induced transmembrane protein 1	P13164	11	313506-315272		CD markers, Plasma proteins, Predicted membrane proteins, Transporters
192	IFNGR1	CD119	CD119, IFNGR	ENSG00000027697	Interferon gamma receptor 1	P15260	6	137197484-137219449	Disease mutation, FDA approved drug targets	CD markers, Disease related genes, FDA approved drug targets, Predicted intracellular proteins, Predicted membrane proteins
193	IGF1R	CD221	CD221, IGFIR, IGFR, JTK13, MGC18216	ENSG00000140443	Insulin like growth factor 1 receptor	P08069	15	98648971-98964530	Cancer-related genes, Disease mutation, FDA approved drug targets	Cancer-related genes, CD markers, Disease related genes, Enzymes, FDA approved drug targets, Plasma proteins, Predicted intracellular proteins, Predicted membrane proteins, RAS pathway related proteins
194	IGF2R	CD222	CD222, CI-M6PR, CI-MPR, CIMPR, M6P-R, MPR1, MPR300, MPRI	ENSG00000197081	Insulin like growth factor 2 receptor	P11717	6	159969099-160113507	Cancer-related genes	Cancer-related genes, CD markers, Plasma proteins, Predicted intracellular proteins, Predicted membrane proteins, Transporters
195	IGLL1	CD179b	14.1, CD179B, IGL5, IGLL, IGVPB	ENSG00000128322	Immunoglobulin lambda like polypeptide 1	P15814	22	23573125-23580308	Disease mutation	CD markers, Disease related genes, Plasma proteins, Predicted intracellular proteins, Predicted secreted proteins
196	IGSF8	CD316	CD316, CD81P3, EWI2, PGRL	ENSG00000162729	Immunoglobulin superfamily member 8	Q969P0	1	160091340-160098943		CD markers, Predicted intracellular proteins, Predicted membrane proteins
197	IL10RA	CD210	CD210, CD210a, CDW210A, HIL-10R, IL10R	ENSG00000110324	Interleukin 10 receptor subunit alpha	Q13651	11	117986348-118003037	Disease mutation	CD markers, Disease related genes, Predicted membrane proteins
198	IL10RB	CD210bw	CDW210B, CRF2-4, CRFB4, D21S58, D21S66, IL-10R2	ENSG00000243646	Interleukin 10 receptor subunit beta	Q08334	21	33266358-33310187		CD markers, Disease related genes, Plasma proteins, Predicted intracellular proteins, Predicted membrane proteins
199	IL12RB1	CD212	CD212, IL12RB	ENSG00000096996	Interleukin 12 receptor subunit beta 1	P42701	19	18058995-18098944	Disease mutation	CD markers, Disease related genes, Predicted intracellular proteins, Predicted membrane proteins
200	IL13RA1	CD213a1	CD213a1, IL-13Ra, NR4	ENSG00000131724	Interleukin 13 receptor subunit alpha 1	P78552	X	118727572-118794539		CD markers, Predicted intracellular proteins, Predicted membrane proteins
201	IL13RA2	CD213a2	CD213a2, CT19, IL-13R, IL13BP	ENSG00000123496	Interleukin 13 receptor subunit alpha 2	Q14627	X	115003975-115019977	Cancer-related genes	Cancer-related genes, CD markers, Predicted membrane proteins
202	IL15RA	CD215	CD215, IL-15RA	ENSG00000134470	Interleukin 15 receptor subunit alpha	Q13261	10	5943639-5978187		CD markers, Predicted intracellular proteins, Predicted membrane proteins, Predicted secreted proteins
203	IL17RA	CD217	CD217, CDw217, hIL-17R, IL-17RA, IL17R	ENSG00000177663	Interleukin 17 receptor A	Q96F46	22	17084954-17115694		CD markers, Disease related genes, Predicted membrane proteins, Predicted secreted proteins
204	IL18R1	CD218a	CD218a, IL-1Rrp, IL1RRP	ENSG00000115604	Interleukin 18 receptor 1	Q13478	2	102311529-102398775		CD markers, Plasma proteins, Predicted intracellular proteins, Predicted membrane proteins
205	IL18RAP	CD218b	AcPL, CD218b	ENSG00000115607	Interleukin 18 receptor accessory protein	O95256	2	102418689-102452565		CD markers, Predicted intracellular proteins, Predicted membrane proteins
206	IL1R1	CD121a	CD121A, D2S1473, IL1R, IL1RA	ENSG00000115594	Interleukin 1 receptor type 1	P14778	2	102064544-102179874	Cancer-related genes, FDA approved drug targets	Cancer-related genes, CD markers, FDA approved drug targets, Predicted membrane proteins, Predicted secreted proteins, Transporters
207	IL1R2	CD121b	CD121b, IL1RB	ENSG00000115590	Interleukin 1 receptor type 2	P27930	2	101991844-102028544	Cancer-related genes	Cancer-related genes, CD markers, Plasma proteins, Predicted membrane proteins, Predicted secreted proteins
208	IL21R	CD360	CD360	ENSG00000103522	Interleukin 21 receptor	Q9HBE5	16	27402162-27452042	Cancer-related genes, Disease mutation	Cancer-related genes, CD markers, Disease related genes, Predicted membrane proteins
209	IL2RA	CD25	CD25, IDDM10, IL2R	ENSG00000134460	Interleukin 2 receptor subunit alpha	P01589	10	6010689-6062370	Cancer-related genes, Diabetes mellitus, Disease mutation, FDA approved drug targets	Cancer-related genes, CD markers, Disease related genes, FDA approved drug targets, Plasma proteins, Predicted intracellular proteins, Predicted membrane proteins
210	IL2RB	CD122	CD122, IL15RB	ENSG00000100385	Interleukin 2 receptor subunit beta	P14784	22	37125838-37175054	Cancer-related genes, Disease mutation, FDA approved drug targets	Cancer-related genes, CD markers, FDA approved drug targets, Predicted intracellular proteins, Predicted membrane proteins, Transporters
211	IL2RG	CD132	CD132, CIDX, IMD4, SCIDX1	ENSG00000147168	Interleukin 2 receptor subunit gamma	P31785	X	71107404-71112108	Cancer-related genes, Disease mutation, FDA approved drug targets, SCID	Cancer-related genes, CD markers, Disease related genes, FDA approved drug targets, Predicted intracellular proteins, Predicted membrane proteins
212	IL3RA	CD123	CD123	ENSG00000185291	Interleukin 3 receptor subunit alpha	P26951	X	1336616-1382689	FDA approved drug targets	CD markers, FDA approved drug targets, Predicted intracellular proteins, Predicted membrane proteins
213	IL4R	CD124	CD124	ENSG00000077238	Interleukin 4 receptor	P24394	16	27313668-27364778	Cancer-related genes, FDA approved drug targets	Cancer-related genes, CD markers, FDA approved drug targets, Plasma proteins, Predicted intracellular proteins, Predicted membrane proteins, Predicted secreted proteins
214	IL5RA	CD125	CD125, CDw125, IL5R	ENSG00000091181	Interleukin 5 receptor subunit alpha	Q01344	3	3066326-3126613	FDA approved drug targets	CD markers, FDA approved drug targets, Plasma proteins, Predicted intracellular proteins, Predicted membrane proteins
215	IL6R	CD126	CD126	ENSG00000160712	Interleukin 6 receptor	P08887	1	154405193-154469450	Cancer-related genes, FDA approved drug targets	Cancer-related genes, Candidate cardiovascular disease genes, CD markers, FDA approved drug targets, Plasma proteins, Predicted intracellular proteins, Predicted membrane proteins
216	IL6ST	CD130	CD130, GP130	ENSG00000134352	Interleukin 6 signal transducer	P40189	5	55935095-55994993	Cancer-related genes, Disease mutation	Cancer-related genes, Candidate cardiovascular disease genes, CD markers, Plasma proteins, Predicted membrane proteins, Predicted secreted proteins
217	IL7R	CD127	CD127	ENSG00000168685	Interleukin 7 receptor	P16871	5	35852695-35879603	Cancer-related genes, Disease mutation, SCID	Cancer-related genes, CD markers, Disease related genes, Predicted intracellular proteins, Predicted membrane proteins
218	IL9R	CD129	CD129	ENSG00000124334	Interleukin 9 receptor	Q01113	X	155997581-156010817		CD markers, Predicted membrane proteins
219	INSR	CD220	CD220	ENSG00000171105	Insulin receptor	P06213	19	7112255-7294034	Diabetes mellitus, Disease mutation, FDA approved drug targets	CD markers, Disease related genes, Enzymes, FDA approved drug targets, Plasma proteins, Predicted intracellular proteins, Predicted membrane proteins, RAS pathway related proteins
220	ITGA1	CD49a	CD49a, VLA1	ENSG00000213949	Integrin subunit alpha 1	P56199	5	52787896-52959210	Cancer-related genes	Cancer-related genes, CD markers, Plasma proteins, Predicted membrane proteins, Transporters
221	ITGA2	CD49b	CD49b	ENSG00000164171	Integrin subunit alpha 2	P17301	5	52989326-53094779	Cancer-related genes	Cancer-related genes, CD markers, Plasma proteins, Predicted membrane proteins
222	ITGA2B	CD41	CD41, CD41B, GP2B, PPP1R93	ENSG00000005961	Integrin subunit alpha 2b	P08514	17	44372180-44389505	Cancer-related genes, Disease mutation, FDA approved drug targets	Cancer-related genes, Candidate cardiovascular disease genes, CD markers, Disease related genes, FDA approved drug targets, Plasma proteins, Predicted intracellular proteins, Predicted membrane proteins
223	ITGA3	CD49c	CD49c, GAP-B3, MSK18, VCA-2, VLA3a	ENSG00000005884	Integrin subunit alpha 3	P26006	17	50055968-50090481	Cancer-related genes, Disease mutation, Epidermolysis bullosa	Cancer-related genes, CD markers, Disease related genes, Predicted intracellular proteins, Predicted membrane proteins
224	ITGA4	CD49d	CD49d	ENSG00000115232	Integrin subunit alpha 4	P13612	2	181457202-181536187	Cancer-related genes, FDA approved drug targets	Cancer-related genes, CD markers, FDA approved drug targets, Plasma proteins, Predicted intracellular proteins, Predicted membrane proteins
225	ITGA5	CD49e	CD49e, FNRA	ENSG00000161638	Integrin subunit alpha 5	P08648	12	54395261-54419460	Cancer-related genes	Cancer-related genes, CD markers, Plasma proteins, Predicted membrane proteins
226	ITGA6	CD49f	CD49f	ENSG00000091409	Integrin subunit alpha 6	P23229	2	172427354-172506282	Cancer-related genes, Epidermolysis bullosa	Cancer-related genes, CD markers, Disease related genes, Plasma proteins, Potential drug targets, Predicted intracellular proteins, Predicted membrane proteins, Transporters
227	ITGAD	CD11d	ADB2, CD11d	ENSG00000156886	Integrin subunit alpha D	Q13349	16	31393312-31426505		CD markers, Predicted membrane proteins
228	ITGAE	CD103	CD103, HUMINAE	ENSG00000083457	Integrin subunit alpha E	P38570	17	3714628-3801243		CD markers, Predicted intracellular proteins, Predicted membrane proteins
229	ITGAL	CD11a	CD11A, LFA-1	ENSG00000005844	Integrin subunit alpha L	P20701	16	30472658-30523185	FDA approved drug targets	CD markers, FDA approved drug targets, Predicted intracellular proteins, Predicted membrane proteins
230	ITGAM	CD11b	CD11b, CR3A, MAC-1	ENSG00000169896	Integrin subunit alpha M	P11215	16	31259990-31332892	Cancer-related genes, Systemic lupus erythematosus	Cancer-related genes, CD markers, Disease related genes, Predicted intracellular proteins, Predicted membrane proteins
231	ITGAV	CD51	CD51, MSK8, VNRA, VTNR	ENSG00000138448	Integrin subunit alpha V	P06756	2	186590065-186680901	Cancer-related genes, FDA approved drug targets	Cancer-related genes, CD markers, FDA approved drug targets, Predicted intracellular proteins, Predicted membrane proteins, Transporters
232	ITGAX	CD11c	CD11c	ENSG00000140678	Integrin subunit alpha X	P20702	16	31355134-31382997		CD markers, Predicted intracellular proteins, Predicted membrane proteins
233	ITGB1	CD29	CD29, FNRB, GPIIA, MDF2, MSK12	ENSG00000150093	Integrin subunit beta 1	P05556	10	32900319-33005792	Cancer-related genes, FDA approved drug targets	Cancer-related genes, CD markers, FDA approved drug targets, Plasma proteins, Predicted intracellular proteins, Predicted membrane proteins, Transporters
234	ITGB2	CD18	CD18, LFA-1, MAC-1, MFI7	ENSG00000160255	Integrin subunit beta 2	P05107	21	44885953-44931989	Disease mutation	CD markers, Disease related genes, Plasma proteins, Predicted intracellular proteins, Predicted membrane proteins
235	ITGB3	CD61	CD61, GP3A, GPIIIa	ENSG00000259207	Integrin subunit beta 3	P05106	17	47253846-47311816	Cancer-related genes, Disease mutation, FDA approved drug targets	Cancer-related genes, CD markers, Disease related genes, FDA approved drug targets, Plasma proteins, Predicted intracellular proteins, Predicted membrane proteins
236	ITGB4	CD104	CD104	ENSG00000132470	Integrin subunit beta 4	P16144	17	75721328-75757818	Cancer-related genes, Disease mutation, Epidermolysis bullosa	Cancer-related genes, CD markers, Disease related genes, Plasma proteins, Predicted intracellular proteins, Predicted membrane proteins
237	JAG1	CD339	AGS, AHD, AWS, CD339, HJ1, JAGL1	ENSG00000101384	Jagged 1	P78504	20	10637684-10673999	Deafness, Disease mutation	CD markers, Disease related genes, Plasma proteins, Predicted intracellular proteins, Predicted membrane proteins
238	JAM2	CD322	C21orf43, CD322, JAM-B, JAMB, VE-JAM	ENSG00000154721	Junctional adhesion molecule 2	P57087	21	25639272-25717562		CD markers, Predicted membrane proteins
239	KDR	CD309	CD309, FLK1, VEGFR, VEGFR2	ENSG00000128052	Kinase insert domain receptor	P35968	4	55078259-55125595	Cancer-related genes, FDA approved drug targets	Cancer-related genes, CD markers, Disease related genes, Enzymes, FDA approved drug targets, Plasma proteins, Predicted membrane proteins, RAS pathway related proteins
240	KEL	CD238	CD238, ECE3	ENSG00000197993	Kell blood group, metallo-endopeptidase	P23276	7	142941114-142962681	Cancer-related genes	Blood group antigen proteins, Cancer-related genes, CD markers, Enzymes, Predicted intracellular proteins, Predicted membrane proteins
241	KIR2DL1	CD158a	47.11, CD158A, cl-42, nkat1, p58.1	ENSG00000125498	Killer cell immunoglobulin like receptor, two Ig domains and long cytoplasmic tail 1	P43626	19	54769811-54784322		CD markers, Predicted membrane proteins
242	KIR2DL3	CD158b2	CD158B2, cl-6, nkat2, nkat2a, nkat2b, p58	ENSG00000243772	Killer cell immunoglobulin like receptor, two Ig domains and long cytoplasmic tail 3	P43628	19	54738515-54753052		CD markers, Predicted membrane proteins
243	KIR2DL4	CD158d	103AS, 15.212, CD158D	ENSG00000189013	Killer cell immunoglobulin like receptor, two Ig domains and long cytoplasmic tail 4	Q99706	19	54803535-54814517		CD markers, Predicted intracellular proteins, Predicted membrane proteins
244	KIR3DL1	CD158e	AMB11, CD158E1, CD158e1/2, CD158e2, cl-11, cl-2, KIR, nkat3, NKB1, NKB1B	ENSG00000167633	Killer cell immunoglobulin like receptor, three Ig domains and long cytoplasmic tail 1	P43629	19	54816468-54830778		CD markers, Predicted membrane proteins
245	KIR3DL2	CD158k	CD158K, cl-5, nkat4, nkat4a, nkat4b	ENSG00000240403	Killer cell immunoglobulin like receptor, three Ig domains and long cytoplasmic tail 2	P43630	19	54850443-54867207		CD markers, Predicted membrane proteins
246	KIT	CD117	C-Kit, CD117, PBT, SCFR	ENSG00000157404	KIT proto-oncogene receptor tyrosine kinase	P10721	4	54657918-54740715	Cancer-related genes, Disease mutation, FDA approved drug targets, Proto-oncogene	Cancer-related genes, CD markers, Disease related genes, Enzymes, FDA approved drug targets, Plasma proteins, Predicted membrane proteins, RAS pathway related proteins
247	KLRB1	CD161	CD161, CLEC5B, hNKR-P1A, NKR, NKR-P1, NKR-P1A	ENSG00000111796	Killer cell lectin like receptor B1	Q12918	12	9594551-9607886		CD markers, Predicted membrane proteins
248	KLRC1	CD159a	CD159a, NKG2, NKG2-A, NKG2-B	ENSG00000134545	Killer cell lectin like receptor C1	P26715	12	10442264-10454685		CD markers, Predicted intracellular proteins, Predicted membrane proteins
249	KLRC2	CD159c	CD159c, NKG2-C	ENSG00000205809	Killer cell lectin like receptor C2	P26717	12	10426854-10442300		CD markers, Predicted intracellular proteins, Predicted membrane proteins
250	KLRD1	CD94	CD94	ENSG00000134539	Killer cell lectin like receptor D1	Q13241	12	10226058-10329600		CD markers, Predicted intracellular proteins, Predicted membrane proteins
251	KLRK1	CD314	CD314, D12S2489E, KLR, NKG2-D, NKG2D	ENSG00000213809	Killer cell lectin like receptor K1	P26718	12	10372353-10391874	Cancer-related genes	Cancer-related genes, CD markers, Predicted membrane proteins, Transporters
252	L1CAM	CD171	CD171, HSAS, HSAS1, MASA, MIC5, S10, SPG1	ENSG00000198910	L1 cell adhesion molecule	P32004	X	153861514-153886174	Disease mutation, Hereditary spastic paraplegia, Hirschsprung disease, Mental retardation, Neurodegeneration	CD markers, Disease related genes, Plasma proteins, Predicted intracellular proteins, Predicted membrane proteins
253	LAG3	CD223	CD223	ENSG00000089692	Lymphocyte activating 3	P18627	12	6772512-6778455		CD markers, Predicted membrane proteins, Predicted secreted proteins
254	LAIR1	CD305	CD305	ENSG00000167613	Leukocyte associated immunoglobulin like receptor 1	Q6GTX8	19	54351384-54370558		CD markers, Predicted intracellular proteins, Predicted membrane proteins
255	LAIR2	CD306	CD306	ENSG00000167618	Leukocyte associated immunoglobulin like receptor 2	Q6ISS4	19	54497879-54510687		CD markers, Predicted intracellular proteins, Predicted secreted proteins
256	LAMP1	CD107a	CD107a	ENSG00000185896	Lysosomal associated membrane protein 1	P11279	13	113297241-113323672		CD markers, Plasma proteins, Predicted membrane proteins, Transporters
257	LAMP2	CD107b	CD107b	ENSG00000005893	Lysosomal associated membrane protein 2	P13473	X	120427827-120469365	Disease mutation, Glycogen storage disease	CD markers, Disease related genes, Plasma proteins, Potential drug targets, Predicted membrane proteins, Transporters
258	LAMP3	CD208	CD208, DC-LAMP, DCLAMP, LAMP, TSC403	ENSG00000078081	Lysosomal associated membrane protein 3	Q9UQV4	3	183122213-183163839		CD markers, Predicted intracellular proteins, Predicted membrane proteins
259	LEPR	CD295	CD295, OBR	ENSG00000116678	Leptin receptor	P48357	1	65420652-65641559	Cancer-related genes, FDA approved drug targets, Obesity	Cancer-related genes, Candidate cardiovascular disease genes, CD markers, Disease related genes, FDA approved drug targets, Plasma proteins, Predicted membrane proteins, Predicted secreted proteins
260	LIFR	CD118	CD118	ENSG00000113594	LIF receptor alpha	P42702	5	38474963-38608354	Cancer-related genes, Disease mutation	Cancer-related genes, CD markers, Disease related genes, Plasma proteins, Predicted intracellular proteins, Predicted membrane proteins
261	LILRA1	CD85i	CD85i, LIR-6, LIR6	ENSG00000104974	Leukocyte immunoglobulin like receptor A1	O75019	19	54593582-54602090		CD markers, Predicted membrane proteins
262	LILRA2	CD85h	CD85h, ILT1, LIR-7, LIR7	ENSG00000239998	Leukocyte immunoglobulin like receptor A2	Q8N149	19	54572920-54590287		CD markers, Plasma proteins, Predicted intracellular proteins, Predicted membrane proteins, Predicted secreted proteins
263	LILRA4	CD85g	CD85g, ILT7	ENSG00000239961	Leukocyte immunoglobulin like receptor A4	P59901	19	54333185-54339150		CD markers, Predicted membrane proteins
264	LILRA5	CD85f	CD85, CD85f, ILT11, LILRB7, LIR9	ENSG00000187116	Leukocyte immunoglobulin like receptor A5	A6NI73	19	54307070-54313139		CD markers, Predicted membrane proteins, Predicted secreted proteins
265	LILRB2	CD85d	CD85d, ILT4, LIR-2, LIR2, MIR-10, MIR10	ENSG00000131042	Leukocyte immunoglobulin like receptor B2	Q8N423	19	54273821-54281184		CD markers, Predicted membrane proteins
266	LILRB3	CD85a	CD85a, HL9, ILT5, LIR-3, LIR3, PIR-B, PIRB	ENSG00000204577	Leukocyte immunoglobulin like receptor B3	O75022	19	54216278-54223506		CD markers, Predicted intracellular proteins, Predicted membrane proteins
267	LILRB4	CD85k	CD85k, HM18, ILT3, LIR-5, LIR5	ENSG00000186818	Leukocyte immunoglobulin like receptor B4	Q8NHJ6	19	54643889-54670359		CD markers, Predicted intracellular proteins, Predicted membrane proteins
268	LILRB5	CD85c	CD85c, LIR-8, LIR8	ENSG00000105609	Leukocyte immunoglobulin like receptor B5	O75023	19	54249431-54257301		CD markers, Plasma proteins, Predicted membrane proteins
269	LRP1	CD91	A2MR, APOER, APR, CD91, IGFBP-3R, IGFBP3R1, LRP, LRP1A	ENSG00000123384	LDL receptor related protein 1	Q07954	12	57128493-57213351	Disease mutation	Candidate cardiovascular disease genes, CD markers, Disease related genes, Plasma proteins, Predicted intracellular proteins, Predicted membrane proteins
270	LY75	CD205	CD205, CLEC13B, DEC-205	ENSG00000054219	Lymphocyte antigen 75	O60449	2	159803355-159904749		CD markers, Predicted membrane proteins
271	LY9	CD229	CD229, hly9, mLY9, SLAMF3	ENSG00000122224	Lymphocyte antigen 9	Q9HBG7	1	160796074-160828261		CD markers, Predicted intracellular proteins, Predicted membrane proteins
272	MCAM	CD146	CD146, MUC18	ENSG00000076706	Melanoma cell adhesion molecule	P43121	11	119308529-119321521		CD markers, Plasma proteins, Predicted membrane proteins
273	MME	CD10	CALLA, CD10, NEP	ENSG00000196549	Membrane metalloendopeptidase	P08473	3	155024124-155183729	Cancer-related genes, Charcot-Marie-Tooth disease, Disease mutation, FDA approved drug targets, Neurodegeneration, Neuropathy, Spinocerebellar ataxia	Cancer-related genes, Candidate cardiovascular disease genes, CD markers, Disease related genes, Enzymes, FDA approved drug targets, Plasma proteins, Predicted intracellular proteins, Predicted membrane proteins
274	MPL	CD110	CD110, TPOR	ENSG00000117400	MPL proto-oncogene, thrombopoietin receptor	P40238	1	43337849-43352772	Cancer-related genes, Disease mutation, FDA approved drug targets	Cancer-related genes, CD markers, Disease related genes, FDA approved drug targets, Predicted intracellular proteins, Predicted membrane proteins
275	MRC1	CD206	bA541I19.1, CD206, CLEC13D, CLEC13DL, MRC1L1	ENSG00000260314	Mannose receptor C-type 1	P22897	10	17809344-17911170	FDA approved drug targets	CD markers, FDA approved drug targets, Plasma proteins, Predicted membrane proteins
276	MRC2	CD280	CD280, CLEC13E, ENDO180, KIAA0709	ENSG00000011028	Mannose receptor C type 2	Q9UBG0	17	62627401-62693597		CD markers, Predicted intracellular proteins, Predicted membrane proteins
277	MS4A1	CD20	B1, Bp35, CD20, MS4A2	ENSG00000156738	Membrane spanning 4-domains A1	P11836	11	60455752-60470760	FDA approved drug targets	CD markers, Disease related genes, FDA approved drug targets, Predicted intracellular proteins, Predicted membrane proteins, Transporters
278	MSR1	CD204	CD204, SCARA1, SR-A, SR-AI, SR-AII, SR-AIII	ENSG00000038945	Macrophage scavenger receptor 1	P21757	8	16107878-16567490	Cancer-related genes	Cancer-related genes, CD markers, Disease related genes, Plasma proteins, Predicted intracellular proteins, Predicted membrane proteins
279	MST1R	CD136	CD136, CDw136, PTK8, RON	ENSG00000164078	Macrophage stimulating 1 receptor	Q04912	3	49887002-49903873	Disease mutation	CD markers, Disease related genes, Enzymes, Potential drug targets, Predicted intracellular proteins, Predicted membrane proteins
280	MUC1	CD227	ADMCKD, ADMCKD1, CD227, MCD, MCKD, MCKD1, PEM, PUM	ENSG00000185499	Mucin 1, cell surface associated	P15941	1	155185824-155192916	Cancer-related genes, Tumor suppressor	Cancer-related genes, CD markers, Disease related genes, Predicted intracellular proteins, Predicted membrane proteins, Predicted secreted proteins
281	NCAM1	CD56	CD56, NCAM	ENSG00000149294	Neural cell adhesion molecule 1	P13591	11	112961247-113278436	Cancer-related genes	Cancer-related genes, CD markers, Plasma proteins, Predicted intracellular proteins, Predicted membrane proteins
282	NCR1	CD335	CD335, LY94, NK-p46, NKP46	ENSG00000189430	Natural cytotoxicity triggering receptor 1	O76036	19	54906150-54916140		CD markers, Predicted membrane proteins
283	NCR2	CD336	CD336, LY95, NK-p44	ENSG00000096264	Natural cytotoxicity triggering receptor 2	O95944	6	41335655-41350887		CD markers, Predicted membrane proteins
284	NCR3	CD337	1C7, CD337, LY117, NKp30	ENSG00000204475	Natural cytotoxicity triggering receptor 3	O14931	6	31588895-31592985		CD markers, Predicted membrane proteins
285	NGFR	CD271	CD271, p75NTR, TNFRSF16	ENSG00000064300	Nerve growth factor receptor	P08138	17	49495293-49515017	Cancer-related genes	Cancer-related genes, CD markers, Predicted intracellular proteins, Predicted membrane proteins, RAS pathway related proteins
286	NRP1	CD304	CD304, NRP, VEGF165R	ENSG00000099250	Neuropilin 1	O14786	10	33177492-33336262	Cancer-related genes	Cancer-related genes, CD markers, Plasma proteins, Predicted intracellular proteins, Predicted membrane proteins, Predicted secreted proteins
287	NT5E	CD73	CALJA, CD73, eN, eNT, NT5	ENSG00000135318	5'-nucleotidase ecto	P21589	6	85449584-85495791	Disease mutation	CD markers, Disease related genes, Enzymes, Potential drug targets, Predicted intracellular proteins, Predicted membrane proteins
288	PDCD1	CD279	CD279, hSLE1, PD-1, PD1, SLEB2	ENSG00000188389	Programmed cell death 1	Q15116	2	241849881-241858908	FDA approved drug targets, Systemic lupus erythematosus	CD markers, Disease related genes, FDA approved drug targets, Predicted intracellular proteins, Predicted membrane proteins
289	PDCD1LG2	CD273	B7-DC, bA574F11.2, Btdc, CD273, PD-L2, PDL2	ENSG00000197646	Programmed cell death 1 ligand 2	Q9BQ51	9	5510570-5571254	Cancer-related genes	Cancer-related genes, CD markers, Predicted membrane proteins, Predicted secreted proteins
290	PDGFRA	CD140a	CD140a, GAS9, PDGFR2	ENSG00000134853	Platelet derived growth factor receptor alpha	P16234	4	54229097-54298247	Cancer-related genes, Disease mutation, FDA approved drug targets, Proto-oncogene	Cancer-related genes, CD markers, Disease related genes, Enzymes, FDA approved drug targets, Plasma proteins, Predicted intracellular proteins, Predicted membrane proteins, RAS pathway related proteins
291	PDGFRB	CD140b	CD140b, JTK12, PDGFR, PDGFR1	ENSG00000113721	Platelet derived growth factor receptor beta	P09619	5	150113837-150155872	Cancer-related genes, Disease mutation, FDA approved drug targets, Proto-oncogene	Cancer-related genes, CD markers, Disease related genes, Enzymes, FDA approved drug targets, Plasma proteins, Predicted intracellular proteins, Predicted membrane proteins, RAS pathway related proteins
292	PLAUR	CD87	CD87, UPAR, URKR	ENSG00000011422	Plasminogen activator, urokinase receptor	Q03405	19	43646095-43670547	Cancer-related genes, FDA approved drug targets	Cancer-related genes, CD markers, FDA approved drug targets, Predicted intracellular proteins, Predicted membrane proteins
293	PLXNC1	CD232	CD232, VESPR	ENSG00000136040	Plexin C1	O60486	12	94148723-94307675		CD markers, Predicted intracellular proteins, Predicted membrane proteins
294	PRNP	CD230	AltPrP, CD230, CJD, GSS, PRIP, PRP	ENSG00000171867	Prion protein	P04156	20	4686236-4701590	Amyloidosis, Disease mutation	CD markers, Disease related genes, Plasma proteins, Potential drug targets, Predicted intracellular proteins, Predicted membrane proteins, Transporters
295	PROCR	CD201	CCD41, CD201, EPCR	ENSG00000101000	Protein C receptor	Q9UNN8	20	35172073-35216240		Candidate cardiovascular disease genes, CD markers, Plasma proteins, Predicted intracellular proteins, Predicted membrane proteins
296	PROM1	CD133	AC133, CD133, CORD12, MCDR2, PROML1, RP41, STGD4	ENSG00000007062	Prominin 1	O43490	4	15963076-16084378	Cone-rod dystrophy, Disease mutation, Retinitis pigmentosa, Stargardt disease	CD markers, Disease related genes, Predicted intracellular proteins, Predicted membrane proteins
297	PSG1	CD66f	CD66f, PBG1, PSBG1, PSGGA	ENSG00000231924	Pregnancy specific beta-1-glycoprotein 1	P11464	19	42866464-42879822		CD markers, Predicted intracellular proteins, Predicted secreted proteins
298	PTGDR2	CD294	CD294, CRTH2, DP2, GPR44	ENSG00000183134	Prostaglandin D2 receptor 2	Q9Y5Y4	11	60850940-60855971		CD markers, G-protein coupled receptors, Predicted membrane proteins
299	PTGFRN	CD315	CD315, CD9P-1, EWI-F, FLJ11001, FPRP, KIAA1436, SMAP-6	ENSG00000134247	Prostaglandin F2 receptor inhibitor	Q9P2B2	1	116910057-116990358		CD markers, Predicted membrane proteins
300	PTPRJ	CD148	CD148, DEP1, HPTPeta	ENSG00000149177	Protein tyrosine phosphatase, receptor type J	Q12913	11	47980558-48170841		CD markers, Enzymes, Plasma proteins, Predicted intracellular proteins, Predicted membrane proteins
301	PVR	CD155	CD155, HVED, Necl-5, NECL5, PVS, Tage4	ENSG00000073008	Poliovirus receptor	P15151	19	44643798-44663583		CD markers, Plasma proteins, Predicted intracellular proteins, Predicted membrane proteins, Predicted secreted proteins
302	RHAG	CD241	CD241, RH50A, SLC42A1	ENSG00000112077	Rh associated glycoprotein	Q02094	6	49605158-49636884	Disease mutation, Hereditary hemolytic anemia	CD markers, Disease related genes, Potential drug targets, Predicted membrane proteins, Transporters
303	RHCE	CD240ce	CD240CE, RH	ENSG00000188672	Rh blood group CcEe antigens	P18577	1	25362249-25430192		Blood group antigen proteins, CD markers, Predicted intracellular proteins, Predicted membrane proteins, Transporters
304	RHD	CD240d	CD240D, DIIIc, RH, Rh30a, Rh4, RhII, RhPI	ENSG00000187010	Rh blood group D antigen	Q02161	1	25272393-25330445		Blood group antigen proteins, CD markers, Predicted membrane proteins, Transporters
305	S1PR1	CD363	CD363, D1S3362, edg-1, EDG1	ENSG00000170989	Sphingosine-1-phosphate receptor 1	P21453	1	101236888-101241518	Cancer-related genes, FDA approved drug targets	Cancer-related genes, CD markers, FDA approved drug targets, G-protein coupled receptors, Predicted membrane proteins, Transporters
306	SDC1	CD138b	CD138, SDC, SYND1, syndecan	ENSG00000115884	Syndecan 1	P18827	2	20200797-20225433	Cancer-related genes	Cancer-related genes, CD markers, Plasma proteins, Predicted intracellular proteins, Predicted membrane proteins, Predicted secreted proteins, Transporters
307	SDC2	CD362	CD362, fibroglycan, HSPG, HSPG1, SYND2	ENSG00000169439	Syndecan 2	P34741	8	96493351-96611780		CD markers, Predicted membrane proteins
308	SELE	CD62e	CD62E, ELAM, ELAM1, ESEL	ENSG00000007908	Selectin E	P16581	1	169722641-169764705	Cancer-related genes	Cancer-related genes, Candidate cardiovascular disease genes, CD markers, Plasma proteins, Predicted intracellular proteins, Predicted membrane proteins
309	SELL	CD62l	CD62L, hLHRc, LAM-1, LAM1, Leu-8, LNHR, LSEL, Lyam-1, LYAM1, PLNHR	ENSG00000188404	Selectin L	P14151	1	169690667-169711698	Cancer-related genes	Cancer-related genes, Candidate cardiovascular disease genes, CD markers, Plasma proteins, Predicted membrane proteins
310	SELP	CD62	CD62, CD62P, GMP140, GRMP, PADGEM, PSEL	ENSG00000174175	Selectin P	P16109	1	169588849-169630193	Cancer-related genes	Cancer-related genes, Candidate cardiovascular disease genes, CD markers, Disease related genes, Plasma proteins, Predicted intracellular proteins, Predicted membrane proteins
311	SELPLG	CD162	CD162, PSGL-1	ENSG00000110876	Selectin P ligand	Q14242	12	108622277-108633959		Candidate cardiovascular disease genes, CD markers, Plasma proteins, Predicted membrane proteins
312	SEMA4D	CD100	C9orf164, CD100, coll-4, FLJ39737, SEMAJ	ENSG00000187764	Semaphorin 4D	Q92854	9	89360787-89498130		CD markers, Plasma proteins, Predicted intracellular proteins, Predicted membrane proteins
313	SEMA7A	CD108	CD108, H-Sema-L, SEMAL	ENSG00000138623	Semaphorin 7A (John Milton Hagen blood group)	O75326	15	74409289-74433958		Blood group antigen proteins, CD markers, Plasma proteins, Predicted membrane proteins
314	SIGLEC1	CD169	CD169, dJ1009E24.1, FLJ00051, FLJ00055, FLJ00073, FLJ32150, sialoadhesin, SIGLEC-1, SN	ENSG00000088827	Sialic acid binding Ig like lectin 1	Q9BZZ2	20	3686970-3707128		CD markers, Predicted intracellular proteins, Predicted membrane proteins
315	SIGLEC5	CD170	CD170, CD33L2, OB-BP2, SIGLEC-5	ENSG00000105501	Sialic acid binding Ig like lectin 5	O15389	19	51611927-51645545		CD markers, Predicted membrane proteins
316	SIGLEC6	CD327	CD327, CD33L, CD33L1, OB-BP1, SIGLEC-6	ENSG00000105492	Sialic acid binding Ig like lectin 6	O43699	19	51519525-51531856		CD markers, Predicted intracellular proteins, Predicted membrane proteins
317	SIGLEC7	CD328	CD328, p75/AIRM1, QA79, SIGLEC-7, SIGLEC19P, SIGLECP2	ENSG00000168995	Sialic acid binding Ig like lectin 7	Q9Y286	19	51142299-51153526		CD markers, Predicted intracellular proteins, Predicted membrane proteins
318	SIGLEC8	CD329	MGC59785, SAF2, SIGLEC-8, SIGLEC8L	ENSG00000105366	Sialic acid binding Ig like lectin 8	Q9NYZ4	19	51450847-51458456		CD markers, Plasma proteins, Predicted membrane proteins
319	SIRPA	CD172a	BIT, CD172a, MFR, MYD-1, P84, PTPNS1, SHPS-1, SHPS1, SIRP, SIRP-ALPHA-1, SIRPalpha, SIRPalpha2	ENSG00000198053	Signal regulatory protein alpha	P78324	20	1894167-1940592		CD markers, Plasma proteins, Predicted membrane proteins
320	SIRPB1	CD172b	CD172b, SIRP-BETA-1	ENSG00000101307	Signal regulatory protein beta 1	O00241, Q5TFQ8	20	1563521-1620061		CD markers, Plasma proteins, Predicted intracellular proteins, Predicted membrane proteins
321	SIRPG	CD172g	bA77C3.1, CD172g, SIRP-B2, SIRPB2, SIRPgamma	ENSG00000089012	Signal regulatory protein gamma	Q9P1W8	20	1629152-1657779		CD markers, Predicted membrane proteins
322	SLAMF1	CD150	CD150, SLAM	ENSG00000117090	Signaling lymphocytic activation molecule family member 1	Q13291	1	160608100-160647295		CD markers, Predicted membrane proteins, Predicted secreted proteins
323	SLAMF6	CD352	CD352, KALI, KALIb, Ly108, NTB-A, NTBA, SF2000	ENSG00000162739	SLAM family member 6	Q96DU3	1	160485030-160523262		CD markers, Predicted membrane proteins
324	SLAMF7	CD319	19A, CD319, CRACC, CS1	ENSG00000026751	SLAM family member 7	Q9NQ25	1	160739057-160754821	FDA approved drug targets	CD markers, FDA approved drug targets, Predicted intracellular proteins, Predicted membrane proteins
325	SLAMF8	CD353	BLAME, CD353, SBBI42	ENSG00000158714	SLAM family member 8	Q9P0V8	1	159826750-159837249		CD markers, Predicted membrane proteins
326	SLC3A2	CD98	4F2, 4F2HC, 4T2HC, CD98, CD98HC, MDU1, NACAE	ENSG00000168003	Solute carrier family 3 member 2	P08195	11	62856102-62888875	Cancer-related genes	Cancer-related genes, CD markers, Plasma proteins, Predicted intracellular proteins, Predicted membrane proteins, Transporters
327	SLC44A1	CD92	CD92, CDw92, CHTL1, CTL1	ENSG00000070214	Solute carrier family 44 member 1	Q8WWI5	9	105244622-105439171		CD markers, Predicted membrane proteins, Transporters
328	SLC4A1	CD233	AE1, CD233, DI, EPB3, FR, RTA1A, SW, WD, WR	ENSG00000004939	Solute carrier family 4 member 1 (Diego blood group)	P02730	17	44248385-44268141	Disease mutation, Elliptocytosis, Hereditary hemolytic anemia	Blood group antigen proteins, CD markers, Disease related genes, Plasma proteins, Potential drug targets, Predicted intracellular proteins, Predicted membrane proteins, Transporters
329	SPN	CD43	CD43, GPL115, LSN	ENSG00000197471	Sialophorin	P16150	16	29662979-29670876		CD markers, Predicted membrane proteins
330	TEK	CD202b	CD202b, TIE-2, TIE2, VMCM, VMCM1	ENSG00000120156	TEK receptor tyrosine kinase	Q02763	9	27109141-27230175	Cancer-related genes, Disease mutation, FDA approved drug targets, Glaucoma	Cancer-related genes, CD markers, Disease related genes, Enzymes, FDA approved drug targets, Plasma proteins, Predicted membrane proteins, Predicted secreted proteins, RAS pathway related proteins
331	TFRC	CD71	CD71, p90, TFR1	ENSG00000072274	Transferrin receptor	P02786	3	196027183-196082189	Cancer-related genes, Disease mutation	Cancer-related genes, CD markers, Disease related genes, Enzymes, Plasma proteins, Potential drug targets, Predicted intracellular proteins, Predicted membrane proteins, Predicted secreted proteins, Transporters
332	THBD	CD141	CD141	ENSG00000178726	Thrombomodulin	P07204	20	23045633-23049741	Disease mutation, Hemolytic uremic syndrome, Thrombophilia	Candidate cardiovascular disease genes, CD markers, Disease related genes, Predicted membrane proteins
333	THY1	CD90	CD90	ENSG00000154096	Thy-1 cell surface antigen	P04216	11	119417378-119424985		CD markers, Plasma proteins, Predicted intracellular proteins, Predicted membrane proteins
334	TLR1	CD281	CD281, KIAA0012, rsc786	ENSG00000174125	Toll like receptor 1	Q15399	4	38790677-38856817		CD markers, Predicted intracellular proteins, Predicted membrane proteins
335	TLR10	CD290	CD290	ENSG00000174123	Toll like receptor 10	Q9BXR5	4	38772239-38782990		CD markers, Plasma proteins, Predicted intracellular proteins, Predicted membrane proteins
336	TLR2	CD282	CD282, TIL4	ENSG00000137462	Toll like receptor 2	O60603	4	153684070-153705702	FDA approved drug targets	CD markers, FDA approved drug targets, Predicted intracellular proteins, Predicted membrane proteins
337	TLR3	CD283	CD283	ENSG00000164342	Toll like receptor 3	O15455	4	186069152-186088069	Disease mutation	CD markers, Disease related genes, Predicted intracellular proteins, Predicted membrane proteins
338	TLR4	CD284	ARMD10, CD284, hToll, TLR-4	ENSG00000136869	Toll like receptor 4	O00206	9	117704175-117724730	Age-related macular degeneration, FDA approved drug targets	CD markers, FDA approved drug targets, Predicted intracellular proteins, Predicted membrane proteins, Transporters
339	TLR6	CD286	CD286	ENSG00000174130	Toll like receptor 6	Q9Y2C9	4	38823715-38856817		CD markers, Predicted membrane proteins
340	TLR8	CD288	CD288	ENSG00000101916	Toll like receptor 8	Q9NR97	X	12906620-12923169		CD markers, Predicted membrane proteins
341	TLR9	CD289	CD289	ENSG00000239732	Toll like receptor 9	Q9NR96	3	52221080-52226163	FDA approved drug targets	CD markers, FDA approved drug targets, Predicted membrane proteins
342	TNFRSF10A	CD261	Apo2, CD261, DR4, TRAILR-1, TRAILR1	ENSG00000104689	TNF receptor superfamily member 10a	O00220	8	23190452-23225126	Cancer-related genes	Cancer-related genes, CD markers, Predicted membrane proteins
343	TNFRSF10B	CD262	CD262, DR5, KILLER, TRAIL-R2, TRAILR2, TRICK2A, TRICKB	ENSG00000120889	TNF receptor superfamily member 10b	O14763	8	23020133-23069179	Cancer-related genes	Cancer-related genes, CD markers, Disease related genes, Plasma proteins, Predicted membrane proteins
344	TNFRSF10C	CD263	CD263, DcR1, LIT, TRAILR3, TRID	ENSG00000173535	TNF receptor superfamily member 10c	O14798	8	23102590-23117437	Cancer-related genes	Cancer-related genes, CD markers, Predicted membrane proteins
345	TNFRSF10D	CD264	CD264, DcR2, TRAILR4, TRUNDD	ENSG00000173530	TNF receptor superfamily member 10d	Q9UBN6	8	23135588-23164030	Cancer-related genes	Cancer-related genes, CD markers, Predicted membrane proteins
346	TNFRSF11A	CD265	CD265, FEO, LOH18CR1, PDB2, RANK	ENSG00000141655	TNF receptor superfamily member 11a	Q9Y6Q6	18	62325287-62391292	Deafness, Disease mutation, Osteopetrosis	CD markers, Disease related genes, Predicted intracellular proteins, Predicted membrane proteins
347	TNFRSF12A	CD266	CD266, FN14, TweakR	ENSG00000006327	TNF receptor superfamily member 12A	Q9NP84	16	3018445-3022383	Cancer-related genes	Cancer-related genes, CD markers, Predicted intracellular proteins, Predicted membrane proteins
348	TNFRSF13B	CD267	CD267, IGAD2, TACI	ENSG00000240505	TNF receptor superfamily member 13B	O14836	17	16929816-16972118	Disease mutation	CD markers, Disease related genes, Predicted intracellular proteins, Predicted membrane proteins
349	TNFRSF13C	CD268	BAFFR, CD268	ENSG00000159958	TNF receptor superfamily member 13C	Q96RJ3	22	41922023-41926818	Disease mutation	CD markers, Disease related genes, Predicted membrane proteins
350	TNFRSF14	CD270	ATAR, CD270, HVEA, HVEM, LIGHTR, TR2	ENSG00000157873	TNF receptor superfamily member 14	Q92956	1	2555639-2565382	Cancer-related genes	Cancer-related genes, CD markers, Predicted intracellular proteins, Predicted membrane proteins
351	TNFRSF17	CD269	BCM, BCMA, CD269, TNFRSF13A	ENSG00000048462	TNF receptor superfamily member 17	Q02223	16	11965107-11968068	Cancer-related genes, Proto-oncogene	Cancer-related genes, CD markers, Disease related genes, Predicted intracellular proteins, Predicted membrane proteins
352	TNFRSF18	CD357	AITR, CD357, GITR	ENSG00000186891	TNF receptor superfamily member 18	Q9Y5U5	1	1203508-1206691		CD markers, Predicted membrane proteins, Predicted secreted proteins
353	TNFRSF1A	CD120a	CD120a, TNF-R, TNF-R-I, TNF-R55, TNFAR, TNFR1, TNFR60	ENSG00000067182	TNF receptor superfamily member 1A	P19438	12	6328757-6342114	Amyloidosis, Cancer-related genes, Disease mutation, FDA approved drug targets	Cancer-related genes, Candidate cardiovascular disease genes, CD markers, Disease related genes, FDA approved drug targets, Plasma proteins, Predicted membrane proteins, Predicted secreted proteins
354	TNFRSF1B	CD120b	CD120b, p75, TNF-R-II, TNF-R75, TNFBR, TNFR2, TNFR80	ENSG00000028137	TNF receptor superfamily member 1B	P20333	1	12167003-12209228	Cancer-related genes	Cancer-related genes, Candidate cardiovascular disease genes, CD markers, Plasma proteins, Predicted membrane proteins, Predicted secreted proteins
355	TNFRSF21	CD358	CD358, DR6	ENSG00000146072	TNF receptor superfamily member 21	O75509	6	47231532-47309905		CD markers, Plasma proteins, Predicted membrane proteins
356	TNFRSF4	CD134	ACT35, CD134, OX40, TXGP1L	ENSG00000186827	TNF receptor superfamily member 4	P43489	1	1211326-1214138	Cancer-related genes, Disease mutation	Cancer-related genes, CD markers, Disease related genes, Predicted membrane proteins
357	TNFRSF8	CD30	CD30, D1S166E, KI-1	ENSG00000120949	TNF receptor superfamily member 8	P28908	1	12063377-12144207	Cancer-related genes, FDA approved drug targets	Cancer-related genes, CD markers, FDA approved drug targets, Plasma proteins, Predicted intracellular proteins, Predicted membrane proteins
358	TNFRSF9	CD137	4-1BB, CD137, ILA	ENSG00000049249	TNF receptor superfamily member 9	Q07011	1	7915894-7943165	Cancer-related genes	Cancer-related genes, CD markers, Predicted membrane proteins
359	TNFSF10	CD253	Apo-2L, CD253, TL2, TRAIL	ENSG00000121858	TNF superfamily member 10	P50591	3	172505508-172523507	Cancer-related genes	Cancer-related genes, CD markers, Predicted intracellular proteins, Predicted membrane proteins, Predicted secreted proteins
360	TNFSF11	CD254	CD254, ODF, OPGL, RANKL, TRANCE	ENSG00000120659	TNF superfamily member 11	O14788	13	42562736-42608013	Cancer-related genes, Disease mutation, FDA approved drug targets, Osteopetrosis	Cancer-related genes, CD markers, Disease related genes, FDA approved drug targets, Predicted intracellular proteins, Predicted membrane proteins, Predicted secreted proteins
361	TNFSF13	CD256	APRIL, CD256	ENSG00000161955	TNF superfamily member 13	O75888	17	7558292-7561608	Cancer-related genes	Cancer-related genes, CD markers, Plasma proteins, Predicted intracellular proteins, Predicted secreted proteins
362	TNFSF13B	CD257	BAFF, BLYS, CD257, TALL-1, TALL1, THANK, TNFSF20	ENSG00000102524	TNF superfamily member 13b	Q9Y275	13	108251240-108308484	Cancer-related genes, FDA approved drug targets	Cancer-related genes, CD markers, FDA approved drug targets, Plasma proteins, Predicted intracellular proteins, Predicted membrane proteins, Predicted secreted proteins
363	TNFSF14	CD258	CD258, HVEM-L, LIGHT, LTg	ENSG00000125735	TNF superfamily member 14	O43557	19	6661253-6670588		CD markers, Predicted intracellular proteins, Predicted membrane proteins, Predicted secreted proteins
364	TNFSF4	CD252	CD252, gp34, OX-40L, TXGP1	ENSG00000117586	TNF superfamily member 4	P23510	1	173183734-173207313	Cancer-related genes, Systemic lupus erythematosus	Cancer-related genes, CD markers, Disease related genes, Predicted intracellular proteins
365	TNFSF8	CD153	CD153, CD30LG	ENSG00000106952	TNF superfamily member 8	P32971	9	114893343-114930595	Cancer-related genes	Cancer-related genes, CD markers, Predicted membrane proteins
366	TREM1	CD354	CD354, TREM-1	ENSG00000124731	Triggering receptor expressed on myeloid cells 1	Q9NP99	6	41267926-41286719		CD markers, Plasma proteins, Predicted intracellular proteins, Predicted membrane proteins
367	TSPAN7	CD231	A15, CD231, DXS1692E, MRX58, MXS1, TALLA-1, TM4SF2	ENSG00000156298	Tetraspanin 7	P41732	X	38561370-38688920	Disease mutation, Mental retardation	CD markers, Disease related genes, Potential drug targets, Predicted membrane proteins, Transporters
368	VCAM1	CD106	CD106	ENSG00000162692	Vascular cell adhesion molecule 1	P19320	1	100719742-100739045	Cancer-related genes	Cancer-related genes, CD markers, Plasma proteins, Predicted membrane proteins
369	VPREB1	CD179a	CD179A, VpreB	ENSG00000169575	V-set pre-B cell surrogate light chain 1	P12018	22	22244675-22245515		CD markers, Predicted intracellular proteins
