# Supplementary material for: Novel Assignment of Gene Markers to Hematological and Immune Cells Based on Single-Cell Transcriptomics
Source: Int J Mol Sci. 2025 Jan 18;26(2):805. doi: 10.3390/ijms26020805 (PMC11765818; doi:10.3390/ijms26020805)
Supplement: Supplementary file 1 [file ijms-26-00805-s001.zip › Supplementary-Table-S2_29celltypes.xlsx]

## Sheet: SuppTable S2 29 cell types
CellType.Number	Cell.Lineages	Cell.Type.Acronym	Cell.Types/Subtypes	dataset
1	Hematopietic_Progenitors	HSC	Haematopoietic Progenitor/Stem Cells	dataset1
2	Hematopietic_Progenitors	MPP	Multi-Potential Progenitors	dataset1
3	LP_LymphoProgenitors	BNK	B lymphocytes & Natural Killers Progenitors	dataset1
4	LP_LymphoProgenitors	CLP	Common Lymphoid Progenitors	dataset1
5	LP_LymphoProgenitors	LMPP	Lymphoid-primed Multipotential Progenitors	dataset1
6	LP_LymphoProgenitors	MLP	Multi-Lymphoid Progenitors	dataset1
7	LP_LymphoProgenitors	NKP	Natural Killers Progenitors	dataset1
8	Lympho_Bcells	immB	Immature B Cells	dataset1
9	Lympho_Bcells	memB	Memory B Cells	dataset1
10	Lympho_Bcells	naiB	Naïve B Cells	dataset1
11	Lympho_Bcells	preB	Pre-B Cells	dataset1
12	Lympho_Bcells	proB	Pro-B Cells	dataset1
13	Lympho_Bcells	regB	Regulatory B Cells	dataset1
14	Lympho_Dendritic	pDC	Plasmocytoid Dendritic Cells	dataset3
15	Lympho_NKcells	kineNK (NK1)	Cytokine Natural Killer cells	dataset1
16	Lympho_NKcells	toxiNK (NK2)	Cytotoxic Natural Killer cells	dataset1
17	Lympho_PlasmaC	plasma	Plasmatic Cells	dataset1
18	Lympho_Tcells	CD4T	CD4 T Cells	dataset1
19	Lympho_Tcells	CD8T	CD8 T Cells	dataset1
20	MP_MyeloProgenitors	cMoP	Common Monocyte Progenitors	dataset1
21	MP_MyeloProgenitors	CMP	Common Myeloid Progenitors	dataset1
22	MP_MyeloProgenitors	GMP	Granulocyte-Macrophage Progenitors	dataset1
23	MP_MyeloProgenitors	hMDP	human Monocyte-Dendritic Progenitors	dataset1
24	MP_MyeloProgenitors	MEP	Megakaryocyte / Erythroid Progenitors	dataset1
25	Myelo_Dendritic	mDC	Myeloid Dendritic Cells	dataset3
26	Myelo_Monocytes	claM	Classical Monocytes	dataset1
27	Myelo_Monocytes	interM	Intermediate Monocytes	dataset1
28	Myelo_Monocytes	nonM	Non-Classical Monocytes	dataset1
29	Myelo_Monocytes	preM	Monocytes Precursors	dataset1
