# Supplementary material for: Novel Assignment of Gene Markers to Hematological and Immune Cells Based on Single-Cell Transcriptomics
Source: Int J Mol Sci. 2025 Jan 18;26(2):805. doi: 10.3390/ijms26020805 (PMC11765818; doi:10.3390/ijms26020805)
Supplement: Supplementary file 1 [file ijms-26-00805-s001.zip › Supplementary-Table-S3_870gMarkers.xlsx]

## Sheet: SuppTable S3 870gMarkers
NumberAll	Top30gMarkers	Cell.Lineages	Cell.Acronyms	Cell.Types/Subtypes (clusters)	geneSymbol	p.value	p.value_adjusted	avg.log2FC	pct.1(%)	pct.2(%)	p1-p2(d%)	dataset
1	1	Hematopietic_Progenitors	HSC	Haematopoietic Progenitor/Stem Cells	CRHBP	7.5645e-219	1.49875e-214	2.39004	0.921	0.194	0.727	dataset1
2	2	Hematopietic_Progenitors	HSC	Haematopoietic Progenitor/Stem Cells	AVP	7.34695e-204	1.45565e-199	3.26665	0.899	0.203	0.696	dataset1
3	3	Hematopietic_Progenitors	HSC	Haematopoietic Progenitor/Stem Cells	ALDH1A1	1.1019e-142	2.18319e-138	2.13729	0.921	0.298	0.623	dataset1
4	4	Hematopietic_Progenitors	HSC	Haematopoietic Progenitor/Stem Cells	HEMGN	3.47185e-114	6.87877e-110	1.18563	0.745	0.199	0.546	dataset1
5	5	Hematopietic_Progenitors	HSC	Haematopoietic Progenitor/Stem Cells	BEX1	1.94551e-110	3.85465e-106	1.73796	0.678	0.173	0.505	dataset1
6	6	Hematopietic_Progenitors	HSC	Haematopoietic Progenitor/Stem Cells	RPS4X	5.61814e-102	1.11312e-97	1.21109	1	0.987	0.013	dataset1
7	7	Hematopietic_Progenitors	HSC	Haematopoietic Progenitor/Stem Cells	MLLT3	8.09462e-100	1.60379e-95	1.2664	0.85	0.303	0.547	dataset1
8	8	Hematopietic_Progenitors	HSC	Haematopoietic Progenitor/Stem Cells	SPINK2	1.0739e-96	2.12772e-92	1.57961	0.944	0.412	0.532	dataset1
9	9	Hematopietic_Progenitors	HSC	Haematopoietic Progenitor/Stem Cells	NPR3	2.78002e-95	5.50805e-91	1.01378	0.753	0.235	0.518	dataset1
10	10	Hematopietic_Progenitors	HSC	Haematopoietic Progenitor/Stem Cells	TSC22D1	3.06077e-95	6.0643e-91	1.31473	0.925	0.382	0.543	dataset1
11	11	Hematopietic_Progenitors	HSC	Haematopoietic Progenitor/Stem Cells	HOPX	3.33808e-92	6.61374e-88	1.27219	0.813	0.281	0.532	dataset1
12	12	Hematopietic_Progenitors	HSC	Haematopoietic Progenitor/Stem Cells	TFPI	1.12277e-91	2.22454e-87	1.12397	0.715	0.219	0.496	dataset1
13	13	Hematopietic_Progenitors	HSC	Haematopoietic Progenitor/Stem Cells	RPL3	8.76548e-90	1.73671e-85	1.21112	0.996	0.934	0.062	dataset1
14	14	Hematopietic_Progenitors	HSC	Haematopoietic Progenitor/Stem Cells	HINT1	6.1762e-89	1.22369e-84	1.2353	1	0.906	0.094	dataset1
15	15	Hematopietic_Progenitors	HSC	Haematopoietic Progenitor/Stem Cells	LAPTM4B	1.89089e-86	3.74643e-82	1.0467	0.768	0.271	0.497	dataset1
16	16	Hematopietic_Progenitors	HSC	Haematopoietic Progenitor/Stem Cells	RPS18	1.02372e-85	2.0283e-81	1.09286	1	0.982	0.018	dataset1
17	17	Hematopietic_Progenitors	HSC	Haematopoietic Progenitor/Stem Cells	GUCY1A3	2.38398e-80	4.72338e-76	1.00895	0.749	0.252	0.497	dataset1
18	18	Hematopietic_Progenitors	HSC	Haematopoietic Progenitor/Stem Cells	NGFRAP1	7.03889e-78	1.39461e-73	1.18917	0.951	0.469	0.482	dataset1
19	19	Hematopietic_Progenitors	HSC	Haematopoietic Progenitor/Stem Cells	CLU	1.01121e-72	2.00352e-68	1.06912	0.581	0.169	0.412	dataset1
20	20	Hematopietic_Progenitors	HSC	Haematopoietic Progenitor/Stem Cells	EGFL7	1.00602e-71	1.99322e-67	1.03254	0.884	0.395	0.489	dataset1
21	21	Hematopietic_Progenitors	HSC	Haematopoietic Progenitor/Stem Cells	MDK	1.4098e-69	2.79323e-65	1.08636	0.708	0.258	0.45	dataset1
22	22	Hematopietic_Progenitors	HSC	Haematopoietic Progenitor/Stem Cells	RPL7	3.23437e-68	6.40825e-64	1.01084	0.981	0.854	0.127	dataset1
23	23	Hematopietic_Progenitors	HSC	Haematopoietic Progenitor/Stem Cells	CYTL1	2.35263e-67	4.66127e-63	1.25948	0.749	0.294	0.455	dataset1
24	24	Hematopietic_Progenitors	HSC	Haematopoietic Progenitor/Stem Cells	HIST1H2BG	6.21482e-53	1.23134e-48	1.18641	0.783	0.364	0.419	dataset1
25	25	Hematopietic_Progenitors	HSC	Haematopoietic Progenitor/Stem Cells	CD164	1.14951e-52	2.27753e-48	1.16422	0.959	0.716	0.243	dataset1
26	26	Hematopietic_Progenitors	HSC	Haematopoietic Progenitor/Stem Cells	BST2	1.68233e-43	3.33319e-39	1.083	0.869	0.557	0.312	dataset1
27	27	Hematopietic_Progenitors	HSC	Haematopoietic Progenitor/Stem Cells	HSPB1	3.50317e-39	6.94083e-35	1.01382	0.906	0.635	0.271	dataset1
28	28	Hematopietic_Progenitors	HSC	Haematopoietic Progenitor/Stem Cells	FTH1	7.30199e-33	1.44674e-28	1.13342	0.906	0.625	0.281	dataset1
29	29	Hematopietic_Progenitors	HSC	Haematopoietic Progenitor/Stem Cells	AREG	7.73242e-22	1.53202e-17	1.23606	0.607	0.361	0.246	dataset1
30	30	Hematopietic_Progenitors	HSC	Haematopoietic Progenitor/Stem Cells	CXCL8	1.76338e-05	0.349378	1.31514	0.551	0.44	0.111	dataset1
31	1	Hematopietic_Progenitors	MPP	Multi-Potential Progenitors	CRHBP	4.05751e-119	8.03915e-115	1.57257	0.808	0.204	0.604	dataset1
32	2	Hematopietic_Progenitors	MPP	Multi-Potential Progenitors	NPR3	3.03747e-102	6.01814e-98	1.04822	0.825	0.235	0.59	dataset1
33	3	Hematopietic_Progenitors	MPP	Multi-Potential Progenitors	AVP	1.44862e-89	2.87014e-85	2.33382	0.744	0.214	0.53	dataset1
34	4	Hematopietic_Progenitors	MPP	Multi-Potential Progenitors	ALDH1A1	1.47443e-87	2.92129e-83	1.18916	0.872	0.304	0.568	dataset1
35	5	Hematopietic_Progenitors	MPP	Multi-Potential Progenitors	RPL5	1.30785e-83	2.59124e-79	0.975169	1	0.992	0.008	dataset1
36	6	Hematopietic_Progenitors	MPP	Multi-Potential Progenitors	ANGPT1	7.68765e-79	1.52315e-74	1.12581	0.607	0.161	0.446	dataset1
37	7	Hematopietic_Progenitors	MPP	Multi-Potential Progenitors	NGFRAP1	1.58357e-74	3.13752e-70	1.23866	0.966	0.471	0.495	dataset1
38	8	Hematopietic_Progenitors	MPP	Multi-Potential Progenitors	LAPTM4B	1.9203e-72	3.80469e-68	0.97274	0.774	0.274	0.5	dataset1
39	9	Hematopietic_Progenitors	MPP	Multi-Potential Progenitors	CYTL1	1.28583e-70	2.54761e-66	1.26833	0.799	0.295	0.504	dataset1
40	10	Hematopietic_Progenitors	MPP	Multi-Potential Progenitors	NPM1	6.29774e-68	1.24777e-63	1.0229	1	0.918	0.082	dataset1
41	11	Hematopietic_Progenitors	MPP	Multi-Potential Progenitors	MLLT3	9.13932e-68	1.81077e-63	0.952216	0.821	0.308	0.513	dataset1
42	12	Hematopietic_Progenitors	MPP	Multi-Potential Progenitors	RPL7	8.08193e-62	1.60127e-57	0.985161	1	0.854	0.146	dataset1
43	13	Hematopietic_Progenitors	MPP	Multi-Potential Progenitors	SPINK2	6.85569e-59	1.35832e-54	1.30569	0.902	0.417	0.485	dataset1
44	14	Hematopietic_Progenitors	MPP	Multi-Potential Progenitors	HINT1	8.21948e-58	1.62853e-53	1.00228	1	0.906	0.094	dataset1
45	15	Hematopietic_Progenitors	MPP	Multi-Potential Progenitors	TSC22D1	1.10224e-57	2.18387e-53	1.02905	0.872	0.388	0.484	dataset1
46	16	Hematopietic_Progenitors	MPP	Multi-Potential Progenitors	SERPINB1	9.82689e-57	1.947e-52	1.12462	0.996	0.694	0.302	dataset1
47	17	Hematopietic_Progenitors	MPP	Multi-Potential Progenitors	LDHB	5.96521e-56	1.18189e-51	1.06133	0.991	0.814	0.177	dataset1
48	18	Hematopietic_Progenitors	MPP	Multi-Potential Progenitors	SLC39A3	3.63293e-55	7.19792e-51	0.915415	0.846	0.387	0.459	dataset1
49	19	Hematopietic_Progenitors	MPP	Multi-Potential Progenitors	HSP90AB1	7.63897e-55	1.51351e-50	0.91	1	0.912	0.088	dataset1
50	20	Hematopietic_Progenitors	MPP	Multi-Potential Progenitors	SMIM24	1.44531e-52	2.8636e-48	1.05366	0.91	0.44	0.47	dataset1
51	21	Hematopietic_Progenitors	MPP	Multi-Potential Progenitors	HIST1H2BG	1.98796e-52	3.93875e-48	1.01318	0.838	0.364	0.474	dataset1
52	22	Hematopietic_Progenitors	MPP	Multi-Potential Progenitors	MGLL	7.70018e-49	1.52564e-44	0.956062	0.731	0.314	0.417	dataset1
53	23	Hematopietic_Progenitors	MPP	Multi-Potential Progenitors	PRSS57	1.34658e-47	2.66797e-43	1.01453	0.829	0.4	0.429	dataset1
54	24	Hematopietic_Progenitors	MPP	Multi-Potential Progenitors	BEX1	4.19042e-47	8.30249e-43	1.24967	0.543	0.182	0.361	dataset1
55	25	Hematopietic_Progenitors	MPP	Multi-Potential Progenitors	ENO1	8.59781e-46	1.70348e-41	0.918544	1	0.861	0.139	dataset1
56	26	Hematopietic_Progenitors	MPP	Multi-Potential Progenitors	LIMS1	2.25637e-45	4.47055e-41	0.967217	0.893	0.48	0.413	dataset1
57	27	Hematopietic_Progenitors	MPP	Multi-Potential Progenitors	FCER1A	1.14799e-43	2.27451e-39	1.0508	0.62	0.229	0.391	dataset1
58	28	Hematopietic_Progenitors	MPP	Multi-Potential Progenitors	TALDO1	4.21741e-40	8.35596e-36	0.930552	0.97	0.702	0.268	dataset1
59	29	Hematopietic_Progenitors	MPP	Multi-Potential Progenitors	HIST1H2BN	5.00019e-35	9.90687e-31	0.950067	0.594	0.239	0.355	dataset1
60	30	Hematopietic_Progenitors	MPP	Multi-Potential Progenitors	CD164	9.82132e-28	1.9459e-23	0.933352	0.94	0.719	0.221	dataset1
61	1	LP_LymphoProgenitors	BNK	B lymphocytes & Natural Killers Progenitors	DNTT	9.79312e-115	1.94031e-110	2.78808	0.947	0.446	0.501	dataset1
62	2	LP_LymphoProgenitors	BNK	B lymphocytes & Natural Killers Progenitors	CYGB	6.3271e-111	1.25359e-106	1.40703	0.58	0.11	0.47	dataset1
63	3	LP_LymphoProgenitors	BNK	B lymphocytes & Natural Killers Progenitors	VPREB1	1.55715e-93	3.08518e-89	2.55794	0.852	0.354	0.498	dataset1
64	4	LP_LymphoProgenitors	BNK	B lymphocytes & Natural Killers Progenitors	CD99	1.03864e-82	2.05785e-78	1.81836	0.992	0.798	0.194	dataset1
65	5	LP_LymphoProgenitors	BNK	B lymphocytes & Natural Killers Progenitors	LCN6	2.32209e-78	4.60077e-74	1.26091	0.49	0.103	0.387	dataset1
66	6	LP_LymphoProgenitors	BNK	B lymphocytes & Natural Killers Progenitors	LAT2	9.25342e-71	1.83338e-66	1.52359	0.955	0.71	0.245	dataset1
67	7	LP_LymphoProgenitors	BNK	B lymphocytes & Natural Killers Progenitors	SOCS2	1.61812e-59	3.20599e-55	1.10316	0.741	0.294	0.447	dataset1
68	8	LP_LymphoProgenitors	BNK	B lymphocytes & Natural Killers Progenitors	IGLL1(CD179B)	1.64676e-58	3.26273e-54	2.25541	0.893	0.606	0.287	dataset1
69	9	LP_LymphoProgenitors	BNK	B lymphocytes & Natural Killers Progenitors	ADA	6.99963e-55	1.38684e-50	1.49508	0.798	0.438	0.36	dataset1
70	10	LP_LymphoProgenitors	BNK	B lymphocytes & Natural Killers Progenitors	MME(CD10)	4.14765e-50	8.21774e-46	1.0838	0.613	0.216	0.397	dataset1
71	11	LP_LymphoProgenitors	BNK	B lymphocytes & Natural Killers Progenitors	HMGB1	2.80267e-49	5.55293e-45	1.13309	0.996	0.954	0.042	dataset1
72	12	LP_LymphoProgenitors	BNK	B lymphocytes & Natural Killers Progenitors	C5orf56	5.26758e-49	1.04367e-44	1.22932	0.807	0.455	0.352	dataset1
73	13	LP_LymphoProgenitors	BNK	B lymphocytes & Natural Killers Progenitors	GLRX	8.28473e-48	1.64145e-43	1.57745	0.872	0.679	0.193	dataset1
74	14	LP_LymphoProgenitors	BNK	B lymphocytes & Natural Killers Progenitors	BAALC	3.26198e-46	6.46295e-42	1.61814	0.642	0.302	0.34	dataset1
75	15	LP_LymphoProgenitors	BNK	B lymphocytes & Natural Killers Progenitors	SOX4	2.24838e-43	4.45472e-39	1.21769	0.988	0.741	0.247	dataset1
76	16	LP_LymphoProgenitors	BNK	B lymphocytes & Natural Killers Progenitors	RASD1	5.03879e-42	9.98335e-38	1.06693	0.407	0.123	0.284	dataset1
77	17	LP_LymphoProgenitors	BNK	B lymphocytes & Natural Killers Progenitors	UHRF1	1.31442e-40	2.60426e-36	1.38237	0.708	0.377	0.331	dataset1
78	18	LP_LymphoProgenitors	BNK	B lymphocytes & Natural Killers Progenitors	ZCCHC7	3.18115e-39	6.3028e-35	1.33276	0.815	0.538	0.277	dataset1
79	19	LP_LymphoProgenitors	BNK	B lymphocytes & Natural Killers Progenitors	SSBP2	1.31326e-37	2.60196e-33	1.22332	0.844	0.557	0.287	dataset1
80	20	LP_LymphoProgenitors	BNK	B lymphocytes & Natural Killers Progenitors	ACTG1	5.75596e-37	1.14043e-32	1.08952	0.996	0.96	0.036	dataset1
81	21	LP_LymphoProgenitors	BNK	B lymphocytes & Natural Killers Progenitors	ARPP21	2.32998e-36	4.61638e-32	1.43669	0.502	0.192	0.31	dataset1
82	22	LP_LymphoProgenitors	BNK	B lymphocytes & Natural Killers Progenitors	P2RY14	2.88285e-35	5.71179e-31	1.10532	0.333	0.095	0.238	dataset1
83	23	LP_LymphoProgenitors	BNK	B lymphocytes & Natural Killers Progenitors	HIST1H1D	3.58827e-27	7.10945e-23	1.35864	0.683	0.392	0.291	dataset1
84	24	LP_LymphoProgenitors	BNK	B lymphocytes & Natural Killers Progenitors	HPS4	6.1435e-27	1.21721e-22	1.16991	0.757	0.54	0.217	dataset1
85	25	LP_LymphoProgenitors	BNK	B lymphocytes & Natural Killers Progenitors	FHIT	1.02149e-26	2.02388e-22	1.17114	0.584	0.315	0.269	dataset1
86	26	LP_LymphoProgenitors	BNK	B lymphocytes & Natural Killers Progenitors	C10orf10	4.77838e-19	9.46741e-15	1.83365	0.407	0.2	0.207	dataset1
87	27	LP_LymphoProgenitors	BNK	B lymphocytes & Natural Killers Progenitors	VPREB3	1.63314e-17	3.23573e-13	1.6911	0.65	0.438	0.212	dataset1
88	28	LP_LymphoProgenitors	BNK	B lymphocytes & Natural Killers Progenitors	CD9	4.95006e-15	9.80756e-11	1.95756	0.481	0.302	0.179	dataset1
89	29	LP_LymphoProgenitors	BNK	B lymphocytes & Natural Killers Progenitors	HBA2	3.71375e-07	0.00735805	1.34169	0.514	0.34	0.174	dataset1
90	30	LP_LymphoProgenitors	BNK	B lymphocytes & Natural Killers Progenitors	HBA1	5.95584e-06	0.118003	1.31335	0.519	0.358	0.161	dataset1
91	1	LP_LymphoProgenitors	CLP	Common Lymphoid Progenitors	NPY	1.1997e-107	2.37696e-103	1.74968	0.618	0.085	0.533	dataset1
92	2	LP_LymphoProgenitors	CLP	Common Lymphoid Progenitors	LCN6	2.92827e-78	5.80177e-74	1.19779	0.599	0.106	0.493	dataset1
93	3	LP_LymphoProgenitors	CLP	Common Lymphoid Progenitors	DNTT	3.43746e-68	6.81064e-64	1.82512	0.987	0.454	0.533	dataset1
94	4	LP_LymphoProgenitors	CLP	Common Lymphoid Progenitors	ID3	6.83001e-60	1.35323e-55	1.84956	0.599	0.137	0.462	dataset1
95	5	LP_LymphoProgenitors	CLP	Common Lymphoid Progenitors	AKAP12	8.34719e-55	1.65383e-50	1.38272	0.618	0.148	0.47	dataset1
96	6	LP_LymphoProgenitors	CLP	Common Lymphoid Progenitors	TCF4	1.9412e-52	3.84609e-48	1.63854	0.987	0.688	0.299	dataset1
97	7	LP_LymphoProgenitors	CLP	Common Lymphoid Progenitors	IGLL1(CD179B)	4.30714e-52	8.53373e-48	1.75028	0.974	0.609	0.365	dataset1
98	8	LP_LymphoProgenitors	CLP	Common Lymphoid Progenitors	FHIT	3.32164e-47	6.58116e-43	1.4194	0.783	0.314	0.469	dataset1
99	9	LP_LymphoProgenitors	CLP	Common Lymphoid Progenitors	SMIM3	9.73068e-46	1.92794e-41	1.66226	0.908	0.493	0.415	dataset1
100	10	LP_LymphoProgenitors	CLP	Common Lymphoid Progenitors	VPREB3	9.78749e-45	1.93919e-40	1.30791	0.947	0.434	0.513	dataset1
101	11	LP_LymphoProgenitors	CLP	Common Lymphoid Progenitors	ARPP21	3.95994e-39	7.84583e-35	1.31442	0.618	0.194	0.424	dataset1
102	12	LP_LymphoProgenitors	CLP	Common Lymphoid Progenitors	PTPRE	1.13218e-38	2.24319e-34	1.47682	0.98	0.667	0.313	dataset1
103	13	LP_LymphoProgenitors	CLP	Common Lymphoid Progenitors	HMGB1	2.77981e-35	5.50763e-31	1.47391	1	0.955	0.045	dataset1
104	14	LP_LymphoProgenitors	CLP	Common Lymphoid Progenitors	CD99	1.00094e-32	1.98315e-28	1.33645	0.961	0.803	0.158	dataset1
105	15	LP_LymphoProgenitors	CLP	Common Lymphoid Progenitors	HMGB2	1.38972e-32	2.75345e-28	1.68531	0.974	0.828	0.146	dataset1
106	16	LP_LymphoProgenitors	CLP	Common Lymphoid Progenitors	TOP2B	3.66663e-30	7.2647e-26	1.36651	0.941	0.692	0.249	dataset1
107	17	LP_LymphoProgenitors	CLP	Common Lymphoid Progenitors	STMN1	2.6323e-29	5.21537e-25	1.71199	0.941	0.763	0.178	dataset1
108	18	LP_LymphoProgenitors	CLP	Common Lymphoid Progenitors	LAPTM5	5.88034e-29	1.16507e-24	1.16325	1	0.974	0.026	dataset1
109	19	LP_LymphoProgenitors	CLP	Common Lymphoid Progenitors	FAM26F	5.95198e-27	1.17927e-22	1.18418	0.875	0.564	0.311	dataset1
110	20	LP_LymphoProgenitors	CLP	Common Lymphoid Progenitors	MAD2L2	6.51562e-24	1.29094e-19	1.32099	0.711	0.419	0.292	dataset1
111	21	LP_LymphoProgenitors	CLP	Common Lymphoid Progenitors	ATAD2	3.53024e-23	6.99446e-19	1.16796	0.783	0.482	0.301	dataset1
112	22	LP_LymphoProgenitors	CLP	Common Lymphoid Progenitors	H2AFZ	6.37171e-22	1.26243e-17	1.44536	0.941	0.837	0.104	dataset1
113	23	LP_LymphoProgenitors	CLP	Common Lymphoid Progenitors	MLXIP	4.92309e-21	9.75411e-17	1.44777	0.855	0.608	0.247	dataset1
114	24	LP_LymphoProgenitors	CLP	Common Lymphoid Progenitors	HMGN2	4.94469e-19	9.79692e-15	1.18809	0.868	0.703	0.165	dataset1
115	25	LP_LymphoProgenitors	CLP	Common Lymphoid Progenitors	HIST1H4C	4.67182e-17	9.25628e-13	1.80891	0.993	0.914	0.079	dataset1
116	26	LP_LymphoProgenitors	CLP	Common Lymphoid Progenitors	NUSAP1	7.60747e-16	1.50727e-11	1.69634	0.632	0.412	0.22	dataset1
117	27	LP_LymphoProgenitors	CLP	Common Lymphoid Progenitors	TYMS	2.42119e-14	4.79711e-10	1.31942	0.632	0.435	0.197	dataset1
118	28	LP_LymphoProgenitors	CLP	Common Lymphoid Progenitors	SPRY1	6.60748e-14	1.30914e-09	1.30807	0.487	0.27	0.217	dataset1
119	29	LP_LymphoProgenitors	CLP	Common Lymphoid Progenitors	TUBB	5.31556e-13	1.05317e-08	1.23415	0.862	0.789	0.073	dataset1
120	30	LP_LymphoProgenitors	CLP	Common Lymphoid Progenitors	PTTG1	4.34926e-08	0.000861719	1.20041	0.533	0.395	0.138	dataset1
121	1	LP_LymphoProgenitors	LMPP	Lymphoid-primed Multipotential Progenitors	SMIM24	8.94592e-101	1.77245e-96	1.55972	0.979	0.436	0.543	dataset1
122	2	LP_LymphoProgenitors	LMPP	Lymphoid-primed Multipotential Progenitors	SPINK2	5.16403e-93	1.02315e-88	1.8953	0.951	0.414	0.537	dataset1
123	3	LP_LymphoProgenitors	LMPP	Lymphoid-primed Multipotential Progenitors	ENO1	6.42882e-65	1.27374e-60	1.03956	1	0.86	0.14	dataset1
124	4	LP_LymphoProgenitors	LMPP	Lymphoid-primed Multipotential Progenitors	RPLP0	1.25775e-64	2.49199e-60	0.865657	1	0.981	0.019	dataset1
125	5	LP_LymphoProgenitors	LMPP	Lymphoid-primed Multipotential Progenitors	NGFRAP1	1.55766e-64	3.08619e-60	0.982674	0.979	0.47	0.509	dataset1
126	6	LP_LymphoProgenitors	LMPP	Lymphoid-primed Multipotential Progenitors	HOPX	3.39264e-60	6.72184e-56	1.13728	0.778	0.285	0.493	dataset1
127	7	LP_LymphoProgenitors	LMPP	Lymphoid-primed Multipotential Progenitors	PRSS57	1.39792e-56	2.76971e-52	1.25624	0.856	0.398	0.458	dataset1
128	8	LP_LymphoProgenitors	LMPP	Lymphoid-primed Multipotential Progenitors	CD34	3.32741e-56	6.5926e-52	0.895119	0.848	0.393	0.455	dataset1
129	9	LP_LymphoProgenitors	LMPP	Lymphoid-primed Multipotential Progenitors	HOXA9	2.3438e-55	4.64378e-51	0.900211	0.716	0.273	0.443	dataset1
130	10	LP_LymphoProgenitors	LMPP	Lymphoid-primed Multipotential Progenitors	NPM1	8.63613e-54	1.71108e-49	0.880797	1	0.918	0.082	dataset1
131	11	LP_LymphoProgenitors	LMPP	Lymphoid-primed Multipotential Progenitors	C1QTNF4	4.01015e-53	7.94532e-49	1.01121	0.626	0.228	0.398	dataset1
132	12	LP_LymphoProgenitors	LMPP	Lymphoid-primed Multipotential Progenitors	NUCB2	1.03331e-52	2.0473e-48	1.07313	0.996	0.711	0.285	dataset1
133	13	LP_LymphoProgenitors	LMPP	Lymphoid-primed Multipotential Progenitors	GYPC	2.45753e-50	4.86911e-46	1.31087	0.934	0.595	0.339	dataset1
134	14	LP_LymphoProgenitors	LMPP	Lymphoid-primed Multipotential Progenitors	CDK6	1.21136e-48	2.40008e-44	0.994455	0.959	0.569	0.39	dataset1
135	15	LP_LymphoProgenitors	LMPP	Lymphoid-primed Multipotential Progenitors	SERPINB1	4.51644e-47	8.94843e-43	0.913342	0.992	0.693	0.299	dataset1
136	16	LP_LymphoProgenitors	LMPP	Lymphoid-primed Multipotential Progenitors	GSTP1	4.86303e-47	9.63512e-43	1.00971	1	0.757	0.243	dataset1
137	17	LP_LymphoProgenitors	LMPP	Lymphoid-primed Multipotential Progenitors	GAPDH	7.36294e-47	1.45882e-42	0.932373	1	0.892	0.108	dataset1
138	18	LP_LymphoProgenitors	LMPP	Lymphoid-primed Multipotential Progenitors	TSC22D1	1.51188e-45	2.99548e-41	0.900897	0.848	0.388	0.46	dataset1
139	19	LP_LymphoProgenitors	LMPP	Lymphoid-primed Multipotential Progenitors	VAMP8	2.20614e-41	4.37103e-37	0.87348	0.996	0.783	0.213	dataset1
140	20	LP_LymphoProgenitors	LMPP	Lymphoid-primed Multipotential Progenitors	PRSS2	4.98336e-39	9.87353e-35	1.71541	0.362	0.098	0.264	dataset1
141	21	LP_LymphoProgenitors	LMPP	Lymphoid-primed Multipotential Progenitors	TXN	7.5816e-39	1.50214e-34	0.872099	0.992	0.747	0.245	dataset1
142	22	LP_LymphoProgenitors	LMPP	Lymphoid-primed Multipotential Progenitors	MPO	2.89103e-37	5.72799e-33	1.27314	0.951	0.538	0.413	dataset1
143	23	LP_LymphoProgenitors	LMPP	Lymphoid-primed Multipotential Progenitors	CALR	4.47252e-26	8.86141e-22	0.941256	0.975	0.779	0.196	dataset1
144	24	LP_LymphoProgenitors	LMPP	Lymphoid-primed Multipotential Progenitors	MT1G	1.39723e-24	2.76833e-20	0.951853	0.272	0.08	0.192	dataset1
145	25	LP_LymphoProgenitors	LMPP	Lymphoid-primed Multipotential Progenitors	MT2A	2.7204e-17	5.38993e-13	1.36282	0.84	0.556	0.284	dataset1
146	26	LP_LymphoProgenitors	LMPP	Lymphoid-primed Multipotential Progenitors	ELANE	3.67096e-10	7.27327e-06	1.23445	0.671	0.404	0.267	dataset1
147	27	LP_LymphoProgenitors	LMPP	Lymphoid-primed Multipotential Progenitors	HBA2	0.000265999	1	0.97638	0.486	0.342	0.144	dataset1
148	28	LP_LymphoProgenitors	LMPP	Lymphoid-primed Multipotential Progenitors	HBA1	0.000406148	1	1.23506	0.498	0.359	0.139	dataset1
149	29	LP_LymphoProgenitors	LMPP	Lymphoid-primed Multipotential Progenitors	PRTN3	0.000781577	1	1.1734	0.432	0.307	0.125	dataset1
150	30	LP_LymphoProgenitors	LMPP	Lymphoid-primed Multipotential Progenitors	AZU1	0.0020045	1	0.921577	0.473	0.359	0.114	dataset1
151	1	LP_LymphoProgenitors	MLP	Multi-Lymphoid Progenitors	KCNK17	1.56499e-92	3.10072e-88	1.40683	0.518	0.102	0.416	dataset1
152	2	LP_LymphoProgenitors	MLP	Multi-Lymphoid Progenitors	HOPX	5.07753e-65	1.00601e-60	2.0102	0.732	0.289	0.443	dataset1
153	3	LP_LymphoProgenitors	MLP	Multi-Lymphoid Progenitors	LGMN	1.38817e-62	2.75039e-58	1.01013	0.439	0.099	0.34	dataset1
154	4	LP_LymphoProgenitors	MLP	Multi-Lymphoid Progenitors	SLC2A5	2.53841e-60	5.02936e-56	1.65479	0.715	0.295	0.42	dataset1
155	5	LP_LymphoProgenitors	MLP	Multi-Lymphoid Progenitors	PRSS2	2.4916e-59	4.93661e-55	2.76241	0.421	0.096	0.325	dataset1
156	6	LP_LymphoProgenitors	MLP	Multi-Lymphoid Progenitors	HOXA9	8.80849e-58	1.74523e-53	1.68865	0.675	0.276	0.399	dataset1
157	7	LP_LymphoProgenitors	MLP	Multi-Lymphoid Progenitors	CD99	2.07218e-57	4.10562e-53	1.27013	0.987	0.799	0.188	dataset1
158	8	LP_LymphoProgenitors	MLP	Multi-Lymphoid Progenitors	DNTT	1.27795e-56	2.532e-52	1.48491	0.895	0.45	0.445	dataset1
159	9	LP_LymphoProgenitors	MLP	Multi-Lymphoid Progenitors	TSC22D1	1.10203e-52	2.18346e-48	1.94516	0.794	0.392	0.402	dataset1
160	10	LP_LymphoProgenitors	MLP	Multi-Lymphoid Progenitors	SPINK2	1.15446e-50	2.28732e-46	2.04069	0.846	0.42	0.426	dataset1
161	11	LP_LymphoProgenitors	MLP	Multi-Lymphoid Progenitors	ADA	5.69487e-50	1.12832e-45	1.14737	0.846	0.437	0.409	dataset1
162	12	LP_LymphoProgenitors	MLP	Multi-Lymphoid Progenitors	BAALC	1.62492e-43	3.21945e-39	1.06205	0.671	0.302	0.369	dataset1
163	13	LP_LymphoProgenitors	MLP	Multi-Lymphoid Progenitors	HOXA6	4.45701e-39	8.83067e-35	0.970747	0.425	0.133	0.292	dataset1
164	14	LP_LymphoProgenitors	MLP	Multi-Lymphoid Progenitors	ENO1	1.76159e-36	3.49024e-32	1.11096	0.991	0.861	0.13	dataset1
165	15	LP_LymphoProgenitors	MLP	Multi-Lymphoid Progenitors	CCR7	1.30921e-35	2.59395e-31	1.33649	0.509	0.193	0.316	dataset1
166	16	LP_LymphoProgenitors	MLP	Multi-Lymphoid Progenitors	CD34	7.67705e-35	1.52105e-30	1.09067	0.759	0.398	0.361	dataset1
167	17	LP_LymphoProgenitors	MLP	Multi-Lymphoid Progenitors	SOX4	1.032e-34	2.04471e-30	0.891983	0.996	0.741	0.255	dataset1
168	18	LP_LymphoProgenitors	MLP	Multi-Lymphoid Progenitors	LZTFL1	1.70048e-32	3.36916e-28	0.8076	0.548	0.244	0.304	dataset1
169	19	LP_LymphoProgenitors	MLP	Multi-Lymphoid Progenitors	CARD19	1.08977e-31	2.15917e-27	1.12435	0.724	0.424	0.3	dataset1
170	20	LP_LymphoProgenitors	MLP	Multi-Lymphoid Progenitors	HIST1H1D	1.68529e-30	3.33907e-26	1.04261	0.75	0.39	0.36	dataset1
171	21	LP_LymphoProgenitors	MLP	Multi-Lymphoid Progenitors	HIST2H2BE	2.08023e-30	4.12156e-26	0.768905	0.706	0.359	0.347	dataset1
172	22	LP_LymphoProgenitors	MLP	Multi-Lymphoid Progenitors	RASD1	5.10404e-30	1.01126e-25	0.737839	0.377	0.125	0.252	dataset1
173	23	LP_LymphoProgenitors	MLP	Multi-Lymphoid Progenitors	HEMGN	1.05089e-27	2.08213e-23	0.853644	0.491	0.214	0.277	dataset1
174	24	LP_LymphoProgenitors	MLP	Multi-Lymphoid Progenitors	LPIN1	9.20704e-25	1.82419e-20	0.857049	0.711	0.433	0.278	dataset1
175	25	LP_LymphoProgenitors	MLP	Multi-Lymphoid Progenitors	HIST1H2AM	1.06043e-21	2.10102e-17	0.887993	0.667	0.366	0.301	dataset1
176	26	LP_LymphoProgenitors	MLP	Multi-Lymphoid Progenitors	DCK	5.03783e-21	9.98145e-17	0.78064	0.772	0.531	0.241	dataset1
177	27	LP_LymphoProgenitors	MLP	Multi-Lymphoid Progenitors	MRPS6	2.30392e-20	4.56476e-16	0.774699	0.719	0.471	0.248	dataset1
178	28	LP_LymphoProgenitors	MLP	Multi-Lymphoid Progenitors	C10orf54	1.6252e-17	3.22001e-13	0.744012	0.724	0.523	0.201	dataset1
179	29	LP_LymphoProgenitors	MLP	Multi-Lymphoid Progenitors	PLP2	2.83898e-17	5.62486e-13	0.757635	0.768	0.576	0.192	dataset1
180	30	LP_LymphoProgenitors	MLP	Multi-Lymphoid Progenitors	HBA1	8.74341e-11	1.73233e-06	0.786459	0.539	0.357	0.182	dataset1
181	1	LP_LymphoProgenitors	NKP	Natural Killers Progenitors	NPY	1.19838e-140	2.37434e-136	2.34453	0.659	0.082	0.577	dataset1
182	2	LP_LymphoProgenitors	NKP	Natural Killers Progenitors	LCN6	6.04739e-104	1.19817e-99	1.8754	0.634	0.104	0.53	dataset1
183	3	LP_LymphoProgenitors	NKP	Natural Killers Progenitors	ID3	2.20697e-96	4.37267e-92	2.22163	0.683	0.134	0.549	dataset1
184	4	LP_LymphoProgenitors	NKP	Natural Killers Progenitors	VPREB1	1.54252e-93	3.05619e-89	2.07271	0.988	0.357	0.631	dataset1
185	5	LP_LymphoProgenitors	NKP	Natural Killers Progenitors	AKAP12	4.89638e-88	9.7012e-84	1.62639	0.707	0.144	0.563	dataset1
186	6	LP_LymphoProgenitors	NKP	Natural Killers Progenitors	DNTT	1.19888e-86	2.37534e-82	2.4006	0.994	0.452	0.542	dataset1
187	7	LP_LymphoProgenitors	NKP	Natural Killers Progenitors	LAPTM5	9.79769e-80	1.94122e-75	2.0382	0.994	0.974	0.02	dataset1
188	8	LP_LymphoProgenitors	NKP	Natural Killers Progenitors	VPREB3	2.68775e-74	5.32525e-70	2.07094	0.976	0.431	0.545	dataset1
189	9	LP_LymphoProgenitors	NKP	Natural Killers Progenitors	SMIM3	3.83686e-72	7.60197e-68	2.28142	0.933	0.491	0.442	dataset1
190	10	LP_LymphoProgenitors	NKP	Natural Killers Progenitors	EBF1	5.36617e-71	1.0632e-66	1.51143	0.835	0.258	0.577	dataset1
191	11	LP_LymphoProgenitors	NKP	Natural Killers Progenitors	IGLL1(CD179B)	6.91254e-70	1.36958e-65	2.18545	0.988	0.608	0.38	dataset1
192	12	LP_LymphoProgenitors	NKP	Natural Killers Progenitors	ARPP21	5.41213e-68	1.07231e-63	1.70204	0.713	0.19	0.523	dataset1
193	13	LP_LymphoProgenitors	NKP	Natural Killers Progenitors	CD79B	8.54915e-62	1.69384e-57	1.72191	1	0.581	0.419	dataset1
194	14	LP_LymphoProgenitors	NKP	Natural Killers Progenitors	FHIT	4.60822e-58	9.13027e-54	1.81278	0.793	0.313	0.48	dataset1
195	15	LP_LymphoProgenitors	NKP	Natural Killers Progenitors	C10orf10	7.1155e-57	1.40979e-52	1.63481	0.659	0.195	0.464	dataset1
196	16	LP_LymphoProgenitors	NKP	Natural Killers Progenitors	CD9	1.27213e-54	2.52047e-50	1.80671	0.78	0.295	0.485	dataset1
197	17	LP_LymphoProgenitors	NKP	Natural Killers Progenitors	PTPRE	2.28014e-51	4.51764e-47	1.78529	0.951	0.667	0.284	dataset1
198	18	LP_LymphoProgenitors	NKP	Natural Killers Progenitors	TCF4	8.82881e-51	1.74925e-46	1.55853	0.97	0.688	0.282	dataset1
199	19	LP_LymphoProgenitors	NKP	Natural Killers Progenitors	GNG11	1.90049e-48	3.76544e-44	1.91237	0.567	0.17	0.397	dataset1
200	20	LP_LymphoProgenitors	NKP	Natural Killers Progenitors	CD99	3.92139e-47	7.76944e-43	1.49379	0.976	0.802	0.174	dataset1
201	21	LP_LymphoProgenitors	NKP	Natural Killers Progenitors	SOX4	5.25988e-47	1.04214e-42	1.56848	0.982	0.745	0.237	dataset1
202	22	LP_LymphoProgenitors	NKP	Natural Killers Progenitors	ERG	1.80676e-46	3.57973e-42	1.54447	0.799	0.377	0.422	dataset1
203	23	LP_LymphoProgenitors	NKP	Natural Killers Progenitors	RCSD1	2.75059e-43	5.44975e-39	1.48842	0.957	0.742	0.215	dataset1
204	24	LP_LymphoProgenitors	NKP	Natural Killers Progenitors	HMGB2	2.62779e-41	5.20644e-37	1.54388	0.97	0.828	0.142	dataset1
205	25	LP_LymphoProgenitors	NKP	Natural Killers Progenitors	TMEM243	1.02738e-40	2.03555e-36	1.60026	0.835	0.483	0.352	dataset1
206	26	LP_LymphoProgenitors	NKP	Natural Killers Progenitors	FAM26F	8.35556e-38	1.65549e-33	1.70944	0.848	0.564	0.284	dataset1
207	27	LP_LymphoProgenitors	NKP	Natural Killers Progenitors	GLRX	5.96915e-37	1.18267e-32	1.54962	0.915	0.681	0.234	dataset1
208	28	LP_LymphoProgenitors	NKP	Natural Killers Progenitors	MT1X	4.14835e-36	8.21912e-32	1.55724	0.634	0.279	0.355	dataset1
209	29	LP_LymphoProgenitors	NKP	Natural Killers Progenitors	CMTM7	1.42733e-35	2.82796e-31	1.73495	0.805	0.524	0.281	dataset1
210	30	LP_LymphoProgenitors	NKP	Natural Killers Progenitors	REXO2	1.28179e-17	2.53961e-13	1.47015	0.677	0.502	0.175	dataset1
211	1	Lympho_Bcells	immB	Immature B Cells	DTX1	6.68959e-156	1.32541e-151	1.9387	0.657	0.074	0.583	dataset1
212	2	Lympho_Bcells	immB	Immature B Cells	MYO1C	4.9714e-145	9.84983e-141	2.41521	0.808	0.136	0.672	dataset1
213	3	Lympho_Bcells	immB	Immature B Cells	TCL1A	1.30762e-137	2.59079e-133	2.78114	0.965	0.222	0.743	dataset1
214	4	Lympho_Bcells	immB	Immature B Cells	SPIB	1.39571e-129	2.76532e-125	2.65073	0.936	0.231	0.705	dataset1
215	5	Lympho_Bcells	immB	Immature B Cells	FAM129C	9.04949e-122	1.79298e-117	2.75381	0.959	0.29	0.669	dataset1
216	6	Lympho_Bcells	immB	Immature B Cells	FCRLA	4.97857e-117	9.86405e-113	2.29973	0.744	0.142	0.602	dataset1
217	7	Lympho_Bcells	immB	Immature B Cells	HRK	2.49881e-109	4.95089e-105	1.87485	0.605	0.09	0.515	dataset1
218	8	Lympho_Bcells	immB	Immature B Cells	PCDH9	3.61916e-103	7.17064e-99	2.48016	0.936	0.305	0.631	dataset1
219	9	Lympho_Bcells	immB	Immature B Cells	FCRL1	4.6028e-100	9.11953e-96	1.83762	0.808	0.182	0.626	dataset1
220	10	Lympho_Bcells	immB	Immature B Cells	CCDC191	7.97546e-99	1.58018e-94	2.09375	0.727	0.16	0.567	dataset1
221	11	Lympho_Bcells	immB	Immature B Cells	PAX5	3.40871e-96	6.75367e-92	1.97351	0.959	0.3	0.659	dataset1
222	12	Lympho_Bcells	immB	Immature B Cells	MS4A1(CD20)	1.727e-93	3.4217e-89	1.96725	0.884	0.221	0.663	dataset1
223	13	Lympho_Bcells	immB	Immature B Cells	CD72	8.05118e-89	1.59518e-84	2.06643	0.762	0.198	0.564	dataset1
224	14	Lympho_Bcells	immB	Immature B Cells	NEIL1	1.78627e-81	3.53914e-77	1.95201	0.878	0.283	0.595	dataset1
225	15	Lympho_Bcells	immB	Immature B Cells	AEBP1	9.80031e-80	1.94173e-75	1.80556	0.645	0.148	0.497	dataset1
226	16	Lympho_Bcells	immB	Immature B Cells	CD79B	9.23983e-72	1.83069e-67	2.0206	1	0.58	0.42	dataset1
227	17	Lympho_Bcells	immB	Immature B Cells	IKZF3	7.15773e-71	1.41816e-66	1.77641	0.767	0.224	0.543	dataset1
228	18	Lympho_Bcells	immB	Immature B Cells	BCL7A	3.56959e-63	7.07243e-59	2.08123	0.919	0.515	0.404	dataset1
229	19	Lympho_Bcells	immB	Immature B Cells	HBA2	4.3528e-57	8.62421e-53	2.55093	0.802	0.333	0.469	dataset1
230	20	Lympho_Bcells	immB	Immature B Cells	HBA1	1.38407e-56	2.74226e-52	2.19624	0.814	0.35	0.464	dataset1
231	21	Lympho_Bcells	immB	Immature B Cells	RALGPS2	8.75288e-56	1.73421e-51	1.73647	0.843	0.382	0.461	dataset1
232	22	Lympho_Bcells	immB	Immature B Cells	PLEKHA2	9.26726e-53	1.83612e-48	1.88827	0.855	0.473	0.382	dataset1
233	23	Lympho_Bcells	immB	Immature B Cells	AHSP	1.10006e-47	2.17955e-43	1.8547	0.651	0.232	0.419	dataset1
234	24	Lympho_Bcells	immB	Immature B Cells	TTN	4.63525e-45	9.18383e-41	2.1576	0.738	0.355	0.383	dataset1
235	25	Lympho_Bcells	immB	Immature B Cells	HBB	5.16555e-40	1.02345e-35	2.70383	0.831	0.521	0.31	dataset1
236	26	Lympho_Bcells	immB	Immature B Cells	PLD4	3.72363e-35	7.37763e-31	1.75172	0.657	0.32	0.337	dataset1
237	27	Lympho_Bcells	immB	Immature B Cells	CA1	8.86605e-35	1.75663e-30	1.9828	0.657	0.3	0.357	dataset1
238	28	Lympho_Bcells	immB	Immature B Cells	RGS2	1.48438e-33	2.941e-29	2.32648	0.826	0.539	0.287	dataset1
239	29	Lympho_Bcells	immB	Immature B Cells	EGR1	1.62528e-32	3.22017e-28	1.7712	0.779	0.458	0.321	dataset1
240	30	Lympho_Bcells	immB	Immature B Cells	HBD	2.1998e-32	4.35846e-28	1.77636	0.721	0.347	0.374	dataset1
241	1	Lympho_Bcells	memB	Memory B Cells	TNFRSF13B	7.52553e-203	1.49103e-198	1.53979	0.608	0.047	0.561	dataset1
242	2	Lympho_Bcells	memB	Memory B Cells	CLECL1	1.23966e-187	2.45614e-183	1.83498	0.58	0.048	0.532	dataset1
243	3	Lympho_Bcells	memB	Memory B Cells	AIM2	2.18859e-172	4.33625e-168	1.62981	0.58	0.053	0.527	dataset1
244	4	Lympho_Bcells	memB	Memory B Cells	BLK	8.75647e-172	1.73492e-167	1.43584	0.785	0.101	0.684	dataset1
245	5	Lympho_Bcells	memB	Memory B Cells	TNFRSF13C	2.75038e-162	5.44934e-158	1.99211	0.917	0.169	0.748	dataset1
246	6	Lympho_Bcells	memB	Memory B Cells	MS4A1(CD20)	3.75933e-162	7.44837e-158	2.72241	1	0.216	0.784	dataset1
247	7	Lympho_Bcells	memB	Memory B Cells	ARHGAP24	1.57478e-158	3.12011e-154	1.4814	0.619	0.066	0.553	dataset1
248	8	Lympho_Bcells	memB	Memory B Cells	BANK1	4.4705e-151	8.85741e-147	2.79125	1	0.28	0.72	dataset1
249	9	Lympho_Bcells	memB	Memory B Cells	FCGR2B	3.36511e-140	6.66729e-136	1.4734	0.729	0.11	0.619	dataset1
250	10	Lympho_Bcells	memB	Memory B Cells	GPR183	1.77032e-126	3.50753e-122	2.60811	0.895	0.228	0.667	dataset1
251	11	Lympho_Bcells	memB	Memory B Cells	SPIB	1.6644e-110	3.29767e-106	1.66999	0.917	0.231	0.686	dataset1
252	12	Lympho_Bcells	memB	Memory B Cells	SP140	3.39463e-109	6.72579e-105	1.45739	0.751	0.142	0.609	dataset1
253	13	Lympho_Bcells	memB	Memory B Cells	RALGPS2	7.14237e-108	1.41512e-103	2.3272	0.978	0.376	0.602	dataset1
254	14	Lympho_Bcells	memB	Memory B Cells	SCIMP	5.41548e-100	1.07297e-95	1.67308	0.768	0.174	0.594	dataset1
255	15	Lympho_Bcells	memB	Memory B Cells	TMEM154	3.15881e-89	6.25855e-85	1.83056	0.906	0.316	0.59	dataset1
256	16	Lympho_Bcells	memB	Memory B Cells	CD79A	1.02465e-82	2.03014e-78	1.85961	1	0.492	0.508	dataset1
257	17	Lympho_Bcells	memB	Memory B Cells	CD52	2.13124e-80	4.22263e-76	1.9313	1	0.889	0.111	dataset1
258	18	Lympho_Bcells	memB	Memory B Cells	CD83	1.21492e-75	2.40713e-71	1.5313	0.961	0.408	0.553	dataset1
259	19	Lympho_Bcells	memB	Memory B Cells	HLA.DRB1	3.20359e-73	6.34728e-69	1.75974	0.994	0.841	0.153	dataset1
260	20	Lympho_Bcells	memB	Memory B Cells	CRIP1	2.23088e-71	4.42005e-67	2.08826	0.867	0.357	0.51	dataset1
261	21	Lympho_Bcells	memB	Memory B Cells	HLA.DRA	8.36572e-71	1.6575e-66	1.45707	1	0.89	0.11	dataset1
262	22	Lympho_Bcells	memB	Memory B Cells	CCDC50	1.46514e-69	2.90289e-65	1.6921	0.796	0.3	0.496	dataset1
263	23	Lympho_Bcells	memB	Memory B Cells	BCL2A1	7.27533e-69	1.44146e-64	1.58665	0.785	0.259	0.526	dataset1
264	24	Lympho_Bcells	memB	Memory B Cells	HES1	1.71084e-67	3.3897e-63	1.96483	0.702	0.201	0.501	dataset1
265	25	Lympho_Bcells	memB	Memory B Cells	FAM65B	4.86474e-66	9.63852e-62	1.65402	1	0.688	0.312	dataset1
266	26	Lympho_Bcells	memB	Memory B Cells	HLA.DQB1	5.72704e-64	1.1347e-59	1.40429	0.972	0.564	0.408	dataset1
267	27	Lympho_Bcells	memB	Memory B Cells	LTB	1.1125e-56	2.20419e-52	1.63835	0.834	0.35	0.484	dataset1
268	28	Lympho_Bcells	memB	Memory B Cells	EZR	4.44596e-55	8.80878e-51	1.52386	0.972	0.775	0.197	dataset1
269	29	Lympho_Bcells	memB	Memory B Cells	TTI2	4.24327e-44	8.4072e-40	1.45047	0.895	0.613	0.282	dataset1
270	30	Lympho_Bcells	memB	Memory B Cells	ITGB1	2.53955e-36	5.03161e-32	2.07394	0.751	0.477	0.274	dataset1
271	1	Lympho_Bcells	naiB	Naïve B Cells	FCER2(CD23)	0	0	2.75495	0.874	0.097	0.777	dataset1
272	2	Lympho_Bcells	naiB	Naïve B Cells	MS4A1(CD20)	1.29193e-297	2.5597e-293	2.72603	0.994	0.191	0.803	dataset1
273	3	Lympho_Bcells	naiB	Naïve B Cells	COL19A1	4.31936e-286	8.55794e-282	1.69878	0.566	0.043	0.523	dataset1
274	4	Lympho_Bcells	naiB	Naïve B Cells	FCRL1	4.11828e-271	8.15954e-267	2.08111	0.891	0.155	0.736	dataset1
275	5	Lympho_Bcells	naiB	Naïve B Cells	BANK1	5.05208e-223	1.00097e-218	2.32309	0.948	0.26	0.688	dataset1
276	6	Lympho_Bcells	naiB	Naïve B Cells	IL4R	2.38607e-212	4.72752e-208	2.77718	0.897	0.261	0.636	dataset1
277	7	Lympho_Bcells	naiB	Naïve B Cells	TNFRSF13C	1.73487e-209	3.43729e-205	1.87434	0.782	0.154	0.628	dataset1
278	8	Lympho_Bcells	naiB	Naïve B Cells	CD83	3.81357e-184	7.55583e-180	2.44773	0.963	0.39	0.573	dataset1
279	9	Lympho_Bcells	naiB	Naïve B Cells	CD22	3.22818e-176	6.39599e-172	2.02217	0.882	0.267	0.615	dataset1
280	10	Lympho_Bcells	naiB	Naïve B Cells	HVCN1	5.49105e-175	1.08794e-170	2.1747	0.882	0.301	0.581	dataset1
281	11	Lympho_Bcells	naiB	Naïve B Cells	CD40	3.79404e-172	7.51714e-168	1.70637	0.67	0.131	0.539	dataset1
282	12	Lympho_Bcells	naiB	Naïve B Cells	PAX5	2.94397e-164	5.83288e-160	1.68581	0.931	0.279	0.652	dataset1
283	13	Lympho_Bcells	naiB	Naïve B Cells	IKZF3	1.50013e-161	2.97221e-157	1.66235	0.81	0.202	0.608	dataset1
284	14	Lympho_Bcells	naiB	Naïve B Cells	BIRC3	4.59511e-160	9.1043e-156	2.28585	0.94	0.391	0.549	dataset1
285	15	Lympho_Bcells	naiB	Naïve B Cells	ADAM28	2.4108e-157	4.77652e-153	2.43527	0.891	0.391	0.5	dataset1
286	16	Lympho_Bcells	naiB	Naïve B Cells	CD79A	5.6717e-146	1.12373e-141	1.87168	0.997	0.476	0.521	dataset1
287	17	Lympho_Bcells	naiB	Naïve B Cells	CD69	3.41745e-145	6.77099e-141	2.51617	0.977	0.643	0.334	dataset1
288	18	Lympho_Bcells	naiB	Naïve B Cells	FCMR	7.89357e-141	1.56395e-136	1.84094	0.825	0.257	0.568	dataset1
289	19	Lympho_Bcells	naiB	Naïve B Cells	HLA.DRB1	3.94128e-139	7.80886e-135	1.90546	0.997	0.836	0.161	dataset1
290	20	Lympho_Bcells	naiB	Naïve B Cells	CD52	3.68746e-138	7.30596e-134	1.9493	0.997	0.885	0.112	dataset1
291	21	Lympho_Bcells	naiB	Naïve B Cells	HLA.DQB1	4.01542e-137	7.95574e-133	1.95505	0.966	0.551	0.415	dataset1
292	22	Lympho_Bcells	naiB	Naïve B Cells	HLA.DRA	6.2657e-137	1.24142e-132	1.66247	0.997	0.886	0.111	dataset1
293	23	Lympho_Bcells	naiB	Naïve B Cells	RALGPS2	1.63593e-133	3.24127e-129	1.93959	0.885	0.363	0.522	dataset1
294	24	Lympho_Bcells	naiB	Naïve B Cells	CD37	4.58884e-126	9.09187e-122	1.7317	0.986	0.891	0.095	dataset1
295	25	Lympho_Bcells	naiB	Naïve B Cells	FAM65B	8.60314e-118	1.70454e-113	1.94436	0.954	0.681	0.273	dataset1
296	26	Lympho_Bcells	naiB	Naïve B Cells	PLPP5	1.22932e-114	2.43565e-110	2.03692	0.845	0.406	0.439	dataset1
297	27	Lympho_Bcells	naiB	Naïve B Cells	HLA.DMB	1.96628e-108	3.89579e-104	1.76852	0.917	0.558	0.359	dataset1
298	28	Lympho_Bcells	naiB	Naïve B Cells	BTG1	4.02548e-107	7.97568e-103	1.67678	0.989	0.834	0.155	dataset1
299	29	Lympho_Bcells	naiB	Naïve B Cells	TMEM154	7.61599e-89	1.50896e-84	1.71596	0.73	0.309	0.421	dataset1
300	30	Lympho_Bcells	naiB	Naïve B Cells	MEF2C	6.56355e-77	1.30044e-72	1.68292	0.94	0.745	0.195	dataset1
301	1	Lympho_Bcells	preB	Pre-B Cells	TCL1A	8.36847e-140	1.65804e-135	3.10841	1	0.223	0.777	dataset1
302	2	Lympho_Bcells	preB	Pre-B Cells	PCDH9	1.24034e-105	2.45749e-101	2.82943	0.962	0.306	0.656	dataset1
303	3	Lympho_Bcells	preB	Pre-B Cells	CD24	1.93908e-105	3.84191e-101	2.40539	0.974	0.317	0.657	dataset1
304	4	Lympho_Bcells	preB	Pre-B Cells	ARPP21	1.6996e-103	3.36743e-99	1.84288	0.865	0.186	0.679	dataset1
305	5	Lympho_Bcells	preB	Pre-B Cells	KIAA0226L	2.06169e-93	4.08482e-89	1.90485	0.917	0.264	0.653	dataset1
306	6	Lympho_Bcells	preB	Pre-B Cells	BACH2	3.22365e-91	6.38703e-87	2.25641	0.891	0.255	0.636	dataset1
307	7	Lympho_Bcells	preB	Pre-B Cells	PAX5	1.72318e-90	3.41413e-86	2.00381	0.974	0.302	0.672	dataset1
308	8	Lympho_Bcells	preB	Pre-B Cells	MME(CD10)	2.68594e-88	5.32165e-84	1.91279	0.833	0.216	0.617	dataset1
309	9	Lympho_Bcells	preB	Pre-B Cells	CMTM8	3.12267e-86	6.18695e-82	2.09665	0.673	0.14	0.533	dataset1
310	10	Lympho_Bcells	preB	Pre-B Cells	CCDC191	7.98451e-85	1.58197e-80	2.60505	0.712	0.162	0.55	dataset1
311	11	Lympho_Bcells	preB	Pre-B Cells	SPIB	1.54859e-83	3.06822e-79	1.82019	0.865	0.235	0.63	dataset1
312	12	Lympho_Bcells	preB	Pre-B Cells	FAM129C	7.1258e-82	1.41184e-77	1.81381	0.929	0.293	0.636	dataset1
313	13	Lympho_Bcells	preB	Pre-B Cells	ACSM3	1.30401e-78	2.58363e-74	2.40024	0.737	0.206	0.531	dataset1
314	14	Lympho_Bcells	preB	Pre-B Cells	BCL7A	1.19918e-75	2.37593e-71	2.38022	0.981	0.515	0.466	dataset1
315	15	Lympho_Bcells	preB	Pre-B Cells	NEIL1	8.89432e-73	1.76223e-68	2.10864	0.865	0.285	0.58	dataset1
316	16	Lympho_Bcells	preB	Pre-B Cells	AFF3	1.12753e-72	2.23397e-68	2.27961	0.936	0.408	0.528	dataset1
317	17	Lympho_Bcells	preB	Pre-B Cells	CD79B	1.86115e-67	3.6875e-63	2.19006	0.994	0.582	0.412	dataset1
318	18	Lympho_Bcells	preB	Pre-B Cells	CDC25B	4.31144e-55	8.54226e-51	1.9303	0.705	0.244	0.461	dataset1
319	19	Lympho_Bcells	preB	Pre-B Cells	HBA2	1.23199e-52	2.44094e-48	2.25573	0.84	0.333	0.507	dataset1
320	20	Lympho_Bcells	preB	Pre-B Cells	HIST1H1C	2.50366e-51	4.96051e-47	2.7123	0.878	0.489	0.389	dataset1
321	21	Lympho_Bcells	preB	Pre-B Cells	RGS16	2.08386e-43	4.12875e-39	1.81062	0.404	0.087	0.317	dataset1
322	22	Lympho_Bcells	preB	Pre-B Cells	SPTBN1	8.68327e-42	1.72042e-37	1.83256	0.865	0.595	0.27	dataset1
323	23	Lympho_Bcells	preB	Pre-B Cells	NSMCE1	1.6682e-39	3.30521e-35	2.34211	0.776	0.451	0.325	dataset1
324	24	Lympho_Bcells	preB	Pre-B Cells	CA1	3.77591e-37	7.48121e-33	1.8801	0.705	0.3	0.405	dataset1
325	25	Lympho_Bcells	preB	Pre-B Cells	HBB	9.45938e-37	1.87419e-32	2.63741	0.853	0.521	0.332	dataset1
326	26	Lympho_Bcells	preB	Pre-B Cells	HIST1H1E	1.35129e-34	2.67731e-30	2.05783	0.673	0.315	0.358	dataset1
327	27	Lympho_Bcells	preB	Pre-B Cells	THUMPD1	1.91689e-29	3.79793e-25	1.78753	0.821	0.523	0.298	dataset1
328	28	Lympho_Bcells	preB	Pre-B Cells	REXO2	1.09005e-21	2.15972e-17	1.82829	0.724	0.501	0.223	dataset1
329	29	Lympho_Bcells	preB	Pre-B Cells	HIST1H4C	7.72606e-18	1.53076e-13	1.94421	0.994	0.914	0.08	dataset1
330	30	Lympho_Bcells	preB	Pre-B Cells	HIST1H2AM	5.40399e-15	1.07069e-10	2.33756	0.603	0.372	0.231	dataset1
331	1	Lympho_Bcells	proB	Pro-B Cells	RPS4Y2	4.46066e-208	8.83791e-204	2.29846	0.511	0.029	0.482	dataset1
332	2	Lympho_Bcells	proB	Pro-B Cells	AKAP12	1.46057e-183	2.89382e-179	2.52778	0.898	0.137	0.761	dataset1
333	3	Lympho_Bcells	proB	Pro-B Cells	ARPP21	1.02161e-170	2.02411e-166	3.10134	0.949	0.181	0.768	dataset1
334	4	Lympho_Bcells	proB	Pro-B Cells	RAG1	5.69826e-140	1.129e-135	1.89336	0.705	0.101	0.604	dataset1
335	5	Lympho_Bcells	proB	Pro-B Cells	HMHB1	6.53836e-133	1.29545e-128	1.95378	0.557	0.064	0.493	dataset1
336	6	Lympho_Bcells	proB	Pro-B Cells	MME(CD10)	2.37136e-131	4.69839e-127	2.13935	0.915	0.211	0.704	dataset1
337	7	Lympho_Bcells	proB	Pro-B Cells	CMTM8	1.16784e-125	2.31384e-121	2.04851	0.75	0.135	0.615	dataset1
338	8	Lympho_Bcells	proB	Pro-B Cells	VPREB1	1.79171e-125	3.54992e-121	3.15843	1	0.355	0.645	dataset1
339	9	Lympho_Bcells	proB	Pro-B Cells	C10orf10	1.5139e-121	2.99948e-117	2.98864	0.824	0.188	0.636	dataset1
340	10	Lympho_Bcells	proB	Pro-B Cells	CD9	4.09729e-115	8.11797e-111	2.84385	0.949	0.288	0.661	dataset1
341	11	Lympho_Bcells	proB	Pro-B Cells	VPREB3	4.44972e-107	8.81622e-103	2.96154	1	0.429	0.571	dataset1
342	12	Lympho_Bcells	proB	Pro-B Cells	DNTT	1.27292e-106	2.52203e-102	2.85598	1	0.451	0.549	dataset1
343	13	Lympho_Bcells	proB	Pro-B Cells	EBF1	1.61595e-94	3.20169e-90	1.60426	0.892	0.255	0.637	dataset1
344	14	Lympho_Bcells	proB	Pro-B Cells	IGLL1(CD179B)	2.83295e-73	5.61292e-69	2.41662	0.989	0.607	0.382	dataset1
345	15	Lympho_Bcells	proB	Pro-B Cells	CD79B	9.53073e-71	1.88832e-66	1.89702	0.994	0.58	0.414	dataset1
346	16	Lympho_Bcells	proB	Pro-B Cells	TOP2B	2.75188e-68	5.45231e-64	2.03068	0.96	0.69	0.27	dataset1
347	17	Lympho_Bcells	proB	Pro-B Cells	GNG11	5.07991e-67	1.00648e-62	1.77054	0.631	0.167	0.464	dataset1
348	18	Lympho_Bcells	proB	Pro-B Cells	SSBP2	3.25274e-62	6.44466e-58	1.56484	0.949	0.557	0.392	dataset1
349	19	Lympho_Bcells	proB	Pro-B Cells	ELK3	3.83688e-59	7.60202e-55	1.91026	0.858	0.437	0.421	dataset1
350	20	Lympho_Bcells	proB	Pro-B Cells	HBA2	2.01886e-57	3.99997e-53	2.0781	0.818	0.332	0.486	dataset1
351	21	Lympho_Bcells	proB	Pro-B Cells	HPS4	2.9702e-55	5.88486e-51	1.72345	0.892	0.538	0.354	dataset1
352	22	Lympho_Bcells	proB	Pro-B Cells	NEIL1	1.96317e-54	3.88962e-50	1.54225	0.784	0.285	0.499	dataset1
353	23	Lympho_Bcells	proB	Pro-B Cells	SOCS2	3.11863e-54	6.17893e-50	1.59046	0.733	0.3	0.433	dataset1
354	24	Lympho_Bcells	proB	Pro-B Cells	HBA1	4.82681e-52	9.56337e-48	1.86914	0.824	0.349	0.475	dataset1
355	25	Lympho_Bcells	proB	Pro-B Cells	TSPAN14	8.81454e-52	1.74642e-47	1.5567	0.886	0.49	0.396	dataset1
356	26	Lympho_Bcells	proB	Pro-B Cells	GLRX	7.77491e-41	1.54044e-36	1.53254	0.903	0.681	0.222	dataset1
357	27	Lympho_Bcells	proB	Pro-B Cells	HBB	2.04254e-40	4.04689e-36	2.02808	0.835	0.521	0.314	dataset1
358	28	Lympho_Bcells	proB	Pro-B Cells	FAM26F	4.7861e-40	9.4827e-36	1.6223	0.864	0.563	0.301	dataset1
359	29	Lympho_Bcells	proB	Pro-B Cells	C5orf56	1.15436e-37	2.28713e-33	1.58091	0.79	0.46	0.33	dataset1
360	30	Lympho_Bcells	proB	Pro-B Cells	HBG2	3.59423e-21	7.12126e-17	3.17279	0.261	0.073	0.188	dataset1
361	1	Lympho_Bcells	regB	Regulatory B Cells	TCL1A	1.5112e-209	2.99414e-205	2.97712	0.966	0.209	0.757	dataset1
362	2	Lympho_Bcells	regB	Regulatory B Cells	PAX5	3.10034e-157	6.14271e-153	2.09333	0.981	0.288	0.693	dataset1
363	3	Lympho_Bcells	regB	Regulatory B Cells	MS4A1(CD20)	2.50623e-148	4.96559e-144	2.22458	0.885	0.21	0.675	dataset1
364	4	Lympho_Bcells	regB	Regulatory B Cells	SPIB	3.70777e-142	7.3462e-138	1.93633	0.862	0.223	0.639	dataset1
365	5	Lympho_Bcells	regB	Regulatory B Cells	FCRL1	5.52387e-140	1.09444e-135	1.73216	0.789	0.172	0.617	dataset1
366	6	Lympho_Bcells	regB	Regulatory B Cells	FAM129C	3.47138e-134	6.87785e-130	1.91769	0.908	0.281	0.627	dataset1
367	7	Lympho_Bcells	regB	Regulatory B Cells	FCRL5	1.55725e-116	3.08537e-112	1.76525	0.674	0.137	0.537	dataset1
368	8	Lympho_Bcells	regB	Regulatory B Cells	HRK	1.09291e-115	2.16539e-111	1.69063	0.517	0.086	0.431	dataset1
369	9	Lympho_Bcells	regB	Regulatory B Cells	FCRLA	1.86637e-110	3.69784e-106	1.43245	0.644	0.136	0.508	dataset1
370	10	Lympho_Bcells	regB	Regulatory B Cells	CD79A	1.13572e-108	2.25019e-104	1.88834	0.996	0.484	0.512	dataset1
371	11	Lympho_Bcells	regB	Regulatory B Cells	FCER2(CD23)	1.26462e-100	2.50559e-96	1.43575	0.594	0.124	0.47	dataset1
372	12	Lympho_Bcells	regB	Regulatory B Cells	PCDH9	1.63338e-98	3.23622e-94	2.06602	0.828	0.299	0.529	dataset1
373	13	Lympho_Bcells	regB	Regulatory B Cells	AFF3	7.18572e-98	1.42371e-93	1.83105	0.916	0.399	0.517	dataset1
374	14	Lympho_Bcells	regB	Regulatory B Cells	CD22	8.20164e-97	1.62499e-92	1.60041	0.839	0.28	0.559	dataset1
375	15	Lympho_Bcells	regB	Regulatory B Cells	CD79B	1.83374e-95	3.63319e-91	1.7429	0.992	0.573	0.419	dataset1
376	16	Lympho_Bcells	regB	Regulatory B Cells	NEIL1	2.24369e-81	4.44543e-77	1.93138	0.747	0.279	0.468	dataset1
377	17	Lympho_Bcells	regB	Regulatory B Cells	CAMK2D	1.19612e-80	2.36988e-76	1.44053	0.678	0.21	0.468	dataset1
378	18	Lympho_Bcells	regB	Regulatory B Cells	P2RX5	1.42401e-78	2.82139e-74	1.48609	0.67	0.21	0.46	dataset1
379	19	Lympho_Bcells	regB	Regulatory B Cells	BCL7A	3.16974e-76	6.28021e-72	1.94522	0.885	0.51	0.375	dataset1
380	20	Lympho_Bcells	regB	Regulatory B Cells	RALGPS2	1.02241e-71	2.02569e-67	1.69355	0.828	0.374	0.454	dataset1
381	21	Lympho_Bcells	regB	Regulatory B Cells	CD37	2.72417e-71	5.39739e-67	1.503	0.985	0.893	0.092	dataset1
382	22	Lympho_Bcells	regB	Regulatory B Cells	CD69	5.11305e-69	1.01305e-64	1.532	0.973	0.649	0.324	dataset1
383	23	Lympho_Bcells	regB	Regulatory B Cells	MYO1C	2.01858e-68	3.9994e-64	1.59522	0.521	0.139	0.382	dataset1
384	24	Lympho_Bcells	regB	Regulatory B Cells	IL4R	6.58323e-60	1.30434e-55	1.45979	0.705	0.282	0.423	dataset1
385	25	Lympho_Bcells	regB	Regulatory B Cells	TTN	2.33758e-58	4.63144e-54	1.91496	0.736	0.349	0.387	dataset1
386	26	Lympho_Bcells	regB	Regulatory B Cells	CD24	8.2961e-54	1.64371e-49	1.51177	0.716	0.317	0.399	dataset1
387	27	Lympho_Bcells	regB	Regulatory B Cells	PPP1R14A	1.67817e-53	3.32495e-49	1.6027	0.483	0.153	0.33	dataset1
388	28	Lympho_Bcells	regB	Regulatory B Cells	CCDC191	1.28406e-52	2.54411e-48	1.58196	0.502	0.161	0.341	dataset1
389	29	Lympho_Bcells	regB	Regulatory B Cells	NFKBID	1.63905e-47	3.24746e-43	1.6159	0.782	0.419	0.363	dataset1
390	30	Lympho_Bcells	regB	Regulatory B Cells	HES1	4.61621e-43	9.14609e-39	1.60225	0.533	0.202	0.331	dataset1
391	1	Lympho_Dendritic	pDC	Plasmocytoid Dendritic Cells	LILRA4	0	0	3.55334	1	0.011	0.989	dataset3
392	2	Lympho_Dendritic	pDC	Plasmocytoid Dendritic Cells	MZB1	0	0	2.83781	0.991	0.053	0.938	dataset3
393	3	Lympho_Dendritic	pDC	Plasmocytoid Dendritic Cells	SERPINF1	0	0	2.82801	1	0.021	0.979	dataset3
394	4	Lympho_Dendritic	pDC	Plasmocytoid Dendritic Cells	TPM2	0	0	2.72705	0.991	0.021	0.97	dataset3
395	5	Lympho_Dendritic	pDC	Plasmocytoid Dendritic Cells	CLEC4C	0	0	2.59433	0.991	0.004	0.987	dataset3
396	6	Lympho_Dendritic	pDC	Plasmocytoid Dendritic Cells	SCT	0	0	2.57182	0.991	0.002	0.989	dataset3
397	7	Lympho_Dendritic	pDC	Plasmocytoid Dendritic Cells	LINC00996	0	0	2.4527	0.954	0.016	0.938	dataset3
398	8	Lympho_Dendritic	pDC	Plasmocytoid Dendritic Cells	TSPAN13	0	0	2.45016	0.991	0.053	0.938	dataset3
399	9	Lympho_Dendritic	pDC	Plasmocytoid Dendritic Cells	DNASE1L3	0	0	2.37221	0.991	0.011	0.98	dataset3
400	10	Lympho_Dendritic	pDC	Plasmocytoid Dendritic Cells	JCHAIN	5.25623e-303	1.92383e-298	3.94647	0.991	0.071	0.92	dataset3
401	11	Lympho_Dendritic	pDC	Plasmocytoid Dendritic Cells	IL3RA	9.79435e-282	3.58483e-277	2.5544	1	0.08	0.92	dataset3
402	12	Lympho_Dendritic	pDC	Plasmocytoid Dendritic Cells	SPIB	8.13596e-269	2.97784e-264	2.425	1	0.08	0.92	dataset3
403	13	Lympho_Dendritic	pDC	Plasmocytoid Dendritic Cells	GZMB	9.77265e-258	3.57689e-253	4.2471	0.991	0.086	0.905	dataset3
404	14	Lympho_Dendritic	pDC	Plasmocytoid Dendritic Cells	CLIC3	1.55264e-228	5.6828e-224	2.67799	0.991	0.091	0.9	dataset3
405	15	Lympho_Dendritic	pDC	Plasmocytoid Dendritic Cells	PLD4	1.86696e-208	6.83327e-204	3.69284	1	0.119	0.881	dataset3
406	16	Lympho_Dendritic	pDC	Plasmocytoid Dendritic Cells	ITM2C	2.98001e-189	1.09071e-184	3.79497	1	0.134	0.866	dataset3
407	17	Lympho_Dendritic	pDC	Plasmocytoid Dendritic Cells	PTGDS	1.1452e-175	4.19154e-171	4.25505	0.468	0.023	0.445	dataset3
408	18	Lympho_Dendritic	pDC	Plasmocytoid Dendritic Cells	TCF4	1.84045e-146	6.73624e-142	3.71327	1	0.189	0.811	dataset3
409	19	Lympho_Dendritic	pDC	Plasmocytoid Dendritic Cells	UGCG	5.47612e-141	2.00432e-136	3.2656	1	0.199	0.801	dataset3
410	20	Lympho_Dendritic	pDC	Plasmocytoid Dendritic Cells	CCDC50	1.12875e-138	4.13135e-134	3.41879	1	0.204	0.796	dataset3
411	21	Lympho_Dendritic	pDC	Plasmocytoid Dendritic Cells	C12orf75	1.8785e-128	6.87549e-124	2.82481	1	0.219	0.781	dataset3
412	22	Lympho_Dendritic	pDC	Plasmocytoid Dendritic Cells	BCL11A	1.14959e-120	4.20761e-116	2.80187	1	0.236	0.764	dataset3
413	23	Lympho_Dendritic	pDC	Plasmocytoid Dendritic Cells	MAPKAPK2	1.40563e-112	5.14474e-108	2.16249	1	0.263	0.737	dataset3
414	24	Lympho_Dendritic	pDC	Plasmocytoid Dendritic Cells	APP	5.64034e-109	2.06442e-104	2.4862	1	0.287	0.713	dataset3
415	25	Lympho_Dendritic	pDC	Plasmocytoid Dendritic Cells	IRF8	5.1682e-93	1.89161e-88	3.5252	1	0.381	0.619	dataset3
416	26	Lympho_Dendritic	pDC	Plasmocytoid Dendritic Cells	PPP1R14B	3.39813e-90	1.24375e-85	3.36673	1	0.404	0.596	dataset3
417	27	Lympho_Dendritic	pDC	Plasmocytoid Dendritic Cells	IRF7	1.96961e-84	7.20896e-80	3.44918	1	0.464	0.536	dataset3
418	28	Lympho_Dendritic	pDC	Plasmocytoid Dendritic Cells	ALOX5AP	5.97437e-84	2.18668e-79	2.81713	1	0.461	0.539	dataset3
419	29	Lympho_Dendritic	pDC	Plasmocytoid Dendritic Cells	TXN	3.52088e-73	1.28868e-68	2.88959	1	0.637	0.363	dataset3
420	30	Lympho_Dendritic	pDC	Plasmocytoid Dendritic Cells	HERPUD1	9.8289e-73	3.59747e-68	2.2291	1	0.583	0.417	dataset3
421	1	Lympho_Nkcells	kineNK	Cytokine Natural Killer cells	GNLY	8.72968e-308	1.72961e-303	4.4229	0.91	0.065	0.845	dataset1
422	2	Lympho_Nkcells	kineNK	Cytokine Natural Killer cells	GZMB	3.24871e-302	6.43666e-298	4.01471	0.769	0.044	0.725	dataset1
423	3	Lympho_Nkcells	kineNK	Cytokine Natural Killer cells	KLRD1	1.32188e-210	2.61903e-206	2.75159	0.686	0.053	0.633	dataset1
424	4	Lympho_Nkcells	kineNK	Cytokine Natural Killer cells	FGFBP2	2.26644e-180	4.4905e-176	2.66355	0.615	0.049	0.566	dataset1
425	5	Lympho_Nkcells	kineNK	Cytokine Natural Killer cells	PRF1	3.00814e-178	5.96003e-174	2.62545	0.679	0.063	0.616	dataset1
426	6	Lympho_Nkcells	kineNK	Cytokine Natural Killer cells	GZMH	1.74504e-158	3.45744e-154	2.61516	0.571	0.047	0.524	dataset1
427	7	Lympho_Nkcells	kineNK	Cytokine Natural Killer cells	DEFA4	2.14894e-157	4.25769e-153	4.53319	0.462	0.03	0.432	dataset1
428	8	Lympho_Nkcells	kineNK	Cytokine Natural Killer cells	S100P	1.09942e-155	2.17828e-151	2.9499	0.615	0.061	0.554	dataset1
429	9	Lympho_Nkcells	kineNK	Cytokine Natural Killer cells	LTF	8.991e-150	1.78139e-145	5.78744	0.776	0.115	0.661	dataset1
430	10	Lympho_Nkcells	kineNK	Cytokine Natural Killer cells	CEACAM8	1.02042e-132	2.02176e-128	2.82614	0.378	0.024	0.354	dataset1
431	11	Lympho_Nkcells	kineNK	Cytokine Natural Killer cells	DEFA3	1.18027e-131	2.33848e-127	5.76724	0.763	0.128	0.635	dataset1
432	12	Lympho_Nkcells	kineNK	Cytokine Natural Killer cells	CAMP	1.96917e-130	3.90151e-126	4.56198	0.513	0.05	0.463	dataset1
433	13	Lympho_Nkcells	kineNK	Cytokine Natural Killer cells	CCL5	9.99777e-128	1.98086e-123	3.0583	0.763	0.117	0.646	dataset1
434	14	Lympho_Nkcells	kineNK	Cytokine Natural Killer cells	PGLYRP1	6.1907e-119	1.22656e-114	3.44597	0.436	0.038	0.398	dataset1
435	15	Lympho_Nkcells	kineNK	Cytokine Natural Killer cells	LCN2	3.23517e-115	6.40985e-111	4.70296	0.59	0.08	0.51	dataset1
436	16	Lympho_Nkcells	kineNK	Cytokine Natural Killer cells	CRISP3	3.28857e-109	6.51564e-105	3.3289	0.417	0.038	0.379	dataset1
437	17	Lympho_Nkcells	kineNK	Cytokine Natural Killer cells	DEFA1	8.78162e-105	1.7399e-100	3.22994	0.34	0.025	0.315	dataset1
438	18	Lympho_Nkcells	kineNK	Cytokine Natural Killer cells	NKG7	9.31489e-101	1.84556e-96	3.56313	0.974	0.38	0.594	dataset1
439	19	Lympho_Nkcells	kineNK	Cytokine Natural Killer cells	MMP8	4.90943e-97	9.72706e-93	2.58231	0.385	0.037	0.348	dataset1
440	20	Lympho_Nkcells	kineNK	Cytokine Natural Killer cells	CYP4F3	1.52729e-92	3.02601e-88	2.44545	0.468	0.059	0.409	dataset1
441	21	Lympho_Nkcells	kineNK	Cytokine Natural Killer cells	SPON2	8.96228e-92	1.7757e-87	2.53868	0.615	0.112	0.503	dataset1
442	22	Lympho_Nkcells	kineNK	Cytokine Natural Killer cells	BPI	9.35172e-92	1.85286e-87	4.04031	0.532	0.081	0.451	dataset1
443	23	Lympho_Nkcells	kineNK	Cytokine Natural Killer cells	CST7	3.25231e-78	6.4438e-74	3.00583	0.756	0.219	0.537	dataset1
444	24	Lympho_Nkcells	kineNK	Cytokine Natural Killer cells	CCL4	1.44893e-74	2.87076e-70	3.75948	0.756	0.222	0.534	dataset1
445	25	Lympho_Nkcells	kineNK	Cytokine Natural Killer cells	S100A9	1.34956e-43	2.67389e-39	4.01099	0.891	0.452	0.439	dataset1
446	26	Lympho_Nkcells	kineNK	Cytokine Natural Killer cells	S100A8	1.08307e-41	2.14589e-37	4.26498	0.84	0.438	0.402	dataset1
447	27	Lympho_Nkcells	kineNK	Cytokine Natural Killer cells	CTSW	2.94666e-36	5.83821e-32	2.65219	0.679	0.347	0.332	dataset1
448	28	Lympho_Nkcells	kineNK	Cytokine Natural Killer cells	RETN	5.28982e-25	1.04807e-20	2.63231	0.308	0.084	0.224	dataset1
449	29	Lympho_Nkcells	kineNK	Cytokine Natural Killer cells	S100A12	1.22205e-23	2.42124e-19	3.33961	0.423	0.153	0.27	dataset1
450	30	Lympho_Nkcells	kineNK	Cytokine Natural Killer cells	CD24	1.09944e-08	0.000217832	2.38632	0.474	0.332	0.142	dataset1
451	1	Lympho_NKcells	toxiNK	Cytotoxic Natural Killer cells	KLRC1(CD159a)	0	0	2.25504	0.676	0.013	0.663	dataset1
452	2	Lympho_NKcells	toxiNK	Cytotoxic Natural Killer cells	XCL1	6.50189e-290	1.28822e-285	1.88752	0.541	0.009	0.532	dataset1
453	3	Lympho_NKcells	toxiNK	Cytotoxic Natural Killer cells	KLRC2	5.32001e-219	1.05405e-214	1.91568	0.541	0.013	0.528	dataset1
454	4	Lympho_NKcells	toxiNK	Cytotoxic Natural Killer cells	IL2RB	3.3399e-199	6.61735e-195	2.49796	0.716	0.031	0.685	dataset1
455	5	Lympho_NKcells	toxiNK	Cytotoxic Natural Killer cells	GNLY	2.23094e-182	4.42017e-178	5.48192	0.986	0.077	0.909	dataset1
456	6	Lympho_NKcells	toxiNK	Cytotoxic Natural Killer cells	KLRD1	4.42209e-152	8.76149e-148	2.70155	0.838	0.061	0.777	dataset1
457	7	Lympho_NKcells	toxiNK	Cytotoxic Natural Killer cells	GZMK	2.509e-148	4.97107e-144	1.94823	0.514	0.021	0.493	dataset1
458	8	Lympho_NKcells	toxiNK	Cytotoxic Natural Killer cells	KLRF1	4.54779e-146	9.01053e-142	2.40476	0.716	0.046	0.67	dataset1
459	9	Lympho_NKcells	toxiNK	Cytotoxic Natural Killer cells	GZMB	6.51842e-142	1.29149e-137	2.65557	0.784	0.055	0.729	dataset1
460	10	Lympho_NKcells	toxiNK	Cytotoxic Natural Killer cells	PRF1	5.09963e-109	1.01039e-104	2.46658	0.77	0.071	0.699	dataset1
461	11	Lympho_NKcells	toxiNK	Cytotoxic Natural Killer cells	CD247	7.27843e-103	1.44207e-98	2.23842	0.716	0.066	0.65	dataset1
462	12	Lympho_NKcells	toxiNK	Cytotoxic Natural Killer cells	KLRB1	2.86434e-85	5.67511e-81	2.51039	0.649	0.066	0.583	dataset1
463	13	Lympho_NKcells	toxiNK	Cytotoxic Natural Killer cells	TXK	4.67229e-84	9.25721e-80	2.04867	0.703	0.08	0.623	dataset1
464	14	Lympho_NKcells	toxiNK	Cytotoxic Natural Killer cells	CCL5	1.78303e-73	3.53271e-69	2.6885	0.838	0.126	0.712	dataset1
465	15	Lympho_NKcells	toxiNK	Cytotoxic Natural Killer cells	GZMA	6.82544e-71	1.35232e-66	1.93459	0.608	0.064	0.544	dataset1
466	16	Lympho_NKcells	toxiNK	Cytotoxic Natural Killer cells	IFITM1	3.08098e-47	6.10434e-43	3.67841	0.878	0.31	0.568	dataset1
467	17	Lympho_NKcells	toxiNK	Cytotoxic Natural Killer cells	NKG7	6.15214e-42	1.21892e-37	2.83264	0.946	0.389	0.557	dataset1
468	18	Lympho_NKcells	toxiNK	Cytotoxic Natural Killer cells	TYROBP	2.14023e-40	4.24044e-36	2.52076	0.919	0.368	0.551	dataset1
469	19	Lympho_NKcells	toxiNK	Cytotoxic Natural Killer cells	CTSW	7.70152e-38	1.5259e-33	3.14554	0.851	0.349	0.502	dataset1
470	20	Lympho_NKcells	toxiNK	Cytotoxic Natural Killer cells	CST7	8.90684e-36	1.76471e-31	2.38246	0.757	0.227	0.53	dataset1
471	21	Lympho_NKcells	toxiNK	Cytotoxic Natural Killer cells	LITAF	3.5783e-29	7.08968e-25	2.13333	0.959	0.623	0.336	dataset1
472	22	Lympho_NKcells	toxiNK	Cytotoxic Natural Killer cells	IFITM2	1.44414e-27	2.86127e-23	2.06768	0.986	0.824	0.162	dataset1
473	23	Lympho_NKcells	toxiNK	Cytotoxic Natural Killer cells	RUNX3	2.4895e-25	4.93244e-21	2.46192	0.797	0.42	0.377	dataset1
474	24	Lympho_NKcells	toxiNK	Cytotoxic Natural Killer cells	ID2	4.41205e-25	8.74159e-21	2.39972	0.878	0.571	0.307	dataset1
475	25	Lympho_NKcells	toxiNK	Cytotoxic Natural Killer cells	RNF213	6.97861e-25	1.38267e-20	2.02625	0.905	0.755	0.15	dataset1
476	26	Lympho_NKcells	toxiNK	Cytotoxic Natural Killer cells	RAMP1	1.67957e-24	3.32774e-20	1.95908	0.446	0.105	0.341	dataset1
477	27	Lympho_NKcells	toxiNK	Cytotoxic Natural Killer cells	IFITM3	3.47669e-21	6.88837e-17	2.03839	0.919	0.704	0.215	dataset1
478	28	Lympho_NKcells	toxiNK	Cytotoxic Natural Killer cells	G0S2	2.2111e-17	4.38085e-13	2.25111	0.595	0.198	0.397	dataset1
479	29	Lympho_NKcells	toxiNK	Cytotoxic Natural Killer cells	CMC1	6.67953e-16	1.32341e-11	2.11243	0.676	0.398	0.278	dataset1
480	30	Lympho_NKcells	toxiNK	Cytotoxic Natural Killer cells	CXCL8	1.09106e-06	0.0216172	2.54299	0.703	0.442	0.261	dataset1
481	1	Lympho_PlasmaC	plasma	Plasmatic Cells	SDC1(CD138)	0	0	3.5065	0.977	0.029	0.948	dataset1
482	2	Lympho_PlasmaC	plasma	Plasmatic Cells	TNFRSF17	0	0	2.77114	0.895	0.032	0.863	dataset1
483	3	Lympho_PlasmaC	plasma	Plasmatic Cells	SLAMF7	9.18676e-303	1.82017e-298	3.78684	0.977	0.1	0.877	dataset1
484	4	Lympho_PlasmaC	plasma	Plasmatic Cells	SELM	2.08457e-275	4.13016e-271	2.58372	0.93	0.091	0.839	dataset1
485	5	Lympho_PlasmaC	plasma	Plasmatic Cells	ELL2	1.30591e-218	2.5874e-214	2.5582	0.93	0.129	0.801	dataset1
486	6	Lympho_PlasmaC	plasma	Plasmatic Cells	FCRL5	9.40205e-218	1.86283e-213	2.66809	0.977	0.136	0.841	dataset1
487	7	Lympho_PlasmaC	plasma	Plasmatic Cells	DERL3	5.88531e-204	1.16606e-199	4.59731	0.988	0.188	0.8	dataset1
488	8	Lympho_PlasmaC	plasma	Plasmatic Cells	IGLL5	7.11882e-170	1.41045e-165	4.75978	0.924	0.139	0.785	dataset1
489	9	Lympho_PlasmaC	plasma	Plasmatic Cells	TXNDC5	8.09116e-158	1.6031e-153	3.00378	0.977	0.265	0.712	dataset1
490	10	Lympho_PlasmaC	plasma	Plasmatic Cells	FKBP11	3.31363e-149	6.56529e-145	4.40204	0.982	0.302	0.68	dataset1
491	11	Lympho_PlasmaC	plasma	Plasmatic Cells	ZBTB38	6.37996e-148	1.26406e-143	2.47291	0.912	0.192	0.72	dataset1
492	12	Lympho_PlasmaC	plasma	Plasmatic Cells	TRIB1	5.41256e-146	1.07239e-141	2.69422	0.953	0.23	0.723	dataset1
493	13	Lympho_PlasmaC	plasma	Plasmatic Cells	SEC11C	3.04821e-122	6.03942e-118	4.15255	0.988	0.441	0.547	dataset1
494	14	Lympho_PlasmaC	plasma	Plasmatic Cells	PRDX4	6.86132e-121	1.35943e-116	3.59651	0.971	0.383	0.588	dataset1
495	15	Lympho_PlasmaC	plasma	Plasmatic Cells	MZB1	3.38627e-115	6.70922e-111	4.13284	1	0.555	0.445	dataset1
496	16	Lympho_PlasmaC	plasma	Plasmatic Cells	FKBP2	7.27326e-111	1.44105e-106	3.28886	0.977	0.464	0.513	dataset1
497	17	Lympho_PlasmaC	plasma	Plasmatic Cells	SSR4	4.21195e-108	8.34513e-104	4.70548	1	0.808	0.192	dataset1
498	18	Lympho_PlasmaC	plasma	Plasmatic Cells	HERPUD1	6.19684e-106	1.22778e-101	3.46566	0.994	0.653	0.341	dataset1
499	19	Lympho_PlasmaC	plasma	Plasmatic Cells	SEL1L	1.86855e-104	3.70216e-100	2.39846	0.965	0.396	0.569	dataset1
500	20	Lympho_PlasmaC	plasma	Plasmatic Cells	HSP90B1	3.47476e-103	6.88455e-99	3.49669	1	0.862	0.138	dataset1
501	21	Lympho_PlasmaC	plasma	Plasmatic Cells	XBP1	3.53764e-103	7.00913e-99	3.59754	1	0.666	0.334	dataset1
502	22	Lympho_PlasmaC	plasma	Plasmatic Cells	JCHAIN	2.0066e-98	3.97567e-94	5.11713	0.947	0.292	0.655	dataset1
503	23	Lympho_PlasmaC	plasma	Plasmatic Cells	HDLBP	4.0052e-98	7.9355e-94	2.62638	0.965	0.488	0.477	dataset1
504	24	Lympho_PlasmaC	plasma	Plasmatic Cells	ERLEC1	1.048e-96	2.07641e-92	2.50619	0.93	0.387	0.543	dataset1
505	25	Lympho_PlasmaC	plasma	Plasmatic Cells	VIMP	1.67887e-95	3.32635e-91	2.57353	0.959	0.439	0.52	dataset1
506	26	Lympho_PlasmaC	plasma	Plasmatic Cells	JUN	2.3673e-94	4.69034e-90	3.23608	1	0.83	0.17	dataset1
507	27	Lympho_PlasmaC	plasma	Plasmatic Cells	ITM2C	6.88586e-88	1.3643e-83	2.5715	0.959	0.537	0.422	dataset1
508	28	Lympho_PlasmaC	plasma	Plasmatic Cells	SELK	6.38585e-84	1.26523e-79	2.4406	0.971	0.684	0.287	dataset1
509	29	Lympho_PlasmaC	plasma	Plasmatic Cells	SPCS1	2.87327e-75	5.69281e-71	2.51821	0.977	0.683	0.294	dataset1
510	30	Lympho_PlasmaC	plasma	Plasmatic Cells	KRTCAP2	7.55253e-61	1.49638e-56	2.3755	0.901	0.55	0.351	dataset1
511	1	Lympho_Tcells	CD4T	CD4 T Cells	IL32	0	0	3.3336	0.992	0.091	0.901	dataset1
512	2	Lympho_Tcells	CD4T	CD4 T Cells	CD3D	0	0	2.76468	0.878	0.062	0.816	dataset1
513	3	Lympho_Tcells	CD4T	CD4 T Cells	CD3E	0	0	1.96408	0.878	0.084	0.794	dataset1
514	4	Lympho_Tcells	CD4T	CD4 T Cells	CD3G	1.05705e-306	2.09433e-302	2.45	0.78	0.065	0.715	dataset1
515	5	Lympho_Tcells	CD4T	CD4 T Cells	MAL	1.19856e-249	2.37471e-245	2.34491	0.488	0.026	0.462	dataset1
516	6	Lympho_Tcells	CD4T	CD4 T Cells	CD2	1.10909e-222	2.19745e-218	2.23147	0.667	0.069	0.598	dataset1
517	7	Lympho_Tcells	CD4T	CD4 T Cells	LCK	3.44154e-214	6.81872e-210	2.27882	0.797	0.117	0.68	dataset1
518	8	Lympho_Tcells	CD4T	CD4 T Cells	TRAT1	1.14178e-192	2.26221e-188	1.65284	0.402	0.024	0.378	dataset1
519	9	Lympho_Tcells	CD4T	CD4 T Cells	CD5	2.01894e-169	4.00013e-165	1.62199	0.492	0.048	0.444	dataset1
520	10	Lympho_Tcells	CD4T	CD4 T Cells	IL7R	3.01265e-160	5.96896e-156	2.66784	0.772	0.16	0.612	dataset1
521	11	Lympho_Tcells	CD4T	CD4 T Cells	TCF7	2.66281e-116	5.27583e-112	1.77363	0.528	0.087	0.441	dataset1
522	12	Lympho_Tcells	CD4T	CD4 T Cells	GIMAP7	7.69306e-97	1.52423e-92	2.08958	0.638	0.17	0.468	dataset1
523	13	Lympho_Tcells	CD4T	CD4 T Cells	SPOCK2	2.65943e-84	5.26913e-80	1.59576	0.52	0.117	0.403	dataset1
524	14	Lympho_Tcells	CD4T	CD4 T Cells	CD27	1.14011e-81	2.25891e-77	1.52332	0.524	0.117	0.407	dataset1
525	15	Lympho_Tcells	CD4T	CD4 T Cells	RORA	2.2988e-78	4.55461e-74	1.67325	0.549	0.14	0.409	dataset1
526	16	Lympho_Tcells	CD4T	CD4 T Cells	SARAF	7.5423e-66	1.49436e-61	1.40427	0.951	0.916	0.035	dataset1
527	17	Lympho_Tcells	CD4T	CD4 T Cells	PIK3IP1	2.2308e-61	4.41988e-57	1.55891	0.711	0.328	0.383	dataset1
528	18	Lympho_Tcells	CD4T	CD4 T Cells	GZMA	1.60652e-60	3.18299e-56	1.52274	0.337	0.059	0.278	dataset1
529	19	Lympho_Tcells	CD4T	CD4 T Cells	GZMH	2.54245e-58	5.03735e-54	1.85703	0.305	0.051	0.254	dataset1
530	20	Lympho_Tcells	CD4T	CD4 T Cells	CCR7(CD197)	7.06552e-58	1.39989e-53	1.67598	0.565	0.19	0.375	dataset1
531	21	Lympho_Tcells	CD4T	CD4 T Cells	SYNE2	5.63374e-54	1.11621e-49	1.42079	0.63	0.243	0.387	dataset1
532	22	Lympho_Tcells	CD4T	CD4 T Cells	GIMAP4	8.03874e-52	1.59272e-47	1.49457	0.447	0.13	0.317	dataset1
533	23	Lympho_Tcells	CD4T	CD4 T Cells	FYB	3.5193e-47	6.97279e-43	1.44349	0.728	0.376	0.352	dataset1
534	24	Lympho_Tcells	CD4T	CD4 T Cells	LEPROTL1	3.90498e-46	7.73694e-42	1.64646	0.752	0.521	0.231	dataset1
535	25	Lympho_Tcells	CD4T	CD4 T Cells	KLRB1	3.70818e-44	7.34701e-40	1.47301	0.293	0.063	0.23	dataset1
536	26	Lympho_Tcells	CD4T	CD4 T Cells	HCST	5.0198e-44	9.94574e-40	1.62221	0.776	0.559	0.217	dataset1
537	27	Lympho_Tcells	CD4T	CD4 T Cells	S100A10	4.25342e-41	8.42729e-37	1.46462	0.764	0.476	0.288	dataset1
538	28	Lympho_Tcells	CD4T	CD4 T Cells	LTB	8.93662e-31	1.77061e-26	1.41051	0.618	0.355	0.263	dataset1
539	29	Lympho_Tcells	CD4T	CD4 T Cells	RARRES3	2.53568e-24	5.02395e-20	1.40762	0.602	0.413	0.189	dataset1
540	30	Lympho_Tcells	CD4T	CD4 T Cells	NOSIP	5.17434e-24	1.02519e-19	1.81181	0.618	0.492	0.126	dataset1
541	1	Lympho_Tcells	CD8T	CD8 T Cells	CD8B	0	0	3.99631	0.956	0.012	0.944	dataset1
542	2	Lympho_Tcells	CD8T	CD8 T Cells	IL32	0	0	3.32445	0.989	0.087	0.902	dataset1
543	3	Lympho_Tcells	CD8T	CD8 T Cells	CD8A	0	0	3.22702	0.871	0.019	0.852	dataset1
544	4	Lympho_Tcells	CD8T	CD8 T Cells	CD3D	0	0	3.18435	0.945	0.054	0.891	dataset1
545	5	Lympho_Tcells	CD8T	CD8 T Cells	CD3G	0	0	2.66175	0.852	0.057	0.795	dataset1
546	6	Lympho_Tcells	CD8T	CD8 T Cells	CD3E	0	0	2.10798	0.834	0.083	0.751	dataset1
547	7	Lympho_Tcells	CD8T	CD8 T Cells	THEMIS	3.58646e-303	7.10585e-299	1.48546	0.461	0.016	0.445	dataset1
548	8	Lympho_Tcells	CD8T	CD8 T Cells	GZMA	7.24237e-255	1.43493e-250	2.77968	0.587	0.045	0.542	dataset1
549	9	Lympho_Tcells	CD8T	CD8 T Cells	LCK	9.88767e-254	1.95904e-249	2.24108	0.823	0.112	0.711	dataset1
550	10	Lympho_Tcells	CD8T	CD8 T Cells	CD2	4.05448e-216	8.03313e-212	2.17116	0.631	0.068	0.563	dataset1
551	11	Lympho_Tcells	CD8T	CD8 T Cells	CCL5	4.95073e-212	9.80889e-208	3.69451	0.727	0.104	0.623	dataset1
552	12	Lympho_Tcells	CD8T	CD8 T Cells	GZMH	1.08697e-168	2.15362e-164	2.72092	0.454	0.041	0.413	dataset1
553	13	Lympho_Tcells	CD8T	CD8 T Cells	PRF1	4.51563e-141	8.94681e-137	1.96948	0.483	0.059	0.424	dataset1
554	14	Lympho_Tcells	CD8T	CD8 T Cells	FGFBP2	1.28238e-123	2.54077e-119	2.12674	0.406	0.047	0.359	dataset1
555	15	Lympho_Tcells	CD8T	CD8 T Cells	ZAP70	2.12e-118	4.20036e-114	1.48021	0.565	0.109	0.456	dataset1
556	16	Lympho_Tcells	CD8T	CD8 T Cells	HCST	1.11884e-108	2.21676e-104	2.37369	0.911	0.551	0.36	dataset1
557	17	Lympho_Tcells	CD8T	CD8 T Cells	IL7R	4.96716e-104	9.84144e-100	2.02011	0.638	0.164	0.474	dataset1
558	18	Lympho_Tcells	CD8T	CD8 T Cells	CD27	3.5809e-89	7.09483e-85	1.56542	0.52	0.115	0.405	dataset1
559	19	Lympho_Tcells	CD8T	CD8 T Cells	RORA	2.82186e-87	5.59095e-83	1.74992	0.546	0.138	0.408	dataset1
560	20	Lympho_Tcells	CD8T	CD8 T Cells	PIK3IP1	7.75492e-72	1.53648e-67	1.71502	0.72	0.326	0.394	dataset1
561	21	Lympho_Tcells	CD8T	CD8 T Cells	SYNE2	2.5941e-70	5.13969e-66	1.5225	0.664	0.239	0.425	dataset1
562	22	Lympho_Tcells	CD8T	CD8 T Cells	GIMAP7	4.12016e-70	8.16328e-66	1.60241	0.557	0.172	0.385	dataset1
563	23	Lympho_Tcells	CD8T	CD8 T Cells	CTSW	1.68894e-69	3.3463e-65	1.95039	0.712	0.337	0.375	dataset1
564	24	Lympho_Tcells	CD8T	CD8 T Cells	NKG7	2.24276e-69	4.44358e-65	3.03075	0.749	0.378	0.371	dataset1
565	25	Lympho_Tcells	CD8T	CD8 T Cells	DUSP2	9.03179e-60	1.78947e-55	2.21278	0.705	0.376	0.329	dataset1
566	26	Lympho_Tcells	CD8T	CD8 T Cells	RARRES3	7.61562e-57	1.50888e-52	1.83479	0.716	0.406	0.31	dataset1
567	27	Lympho_Tcells	CD8T	CD8 T Cells	CST7	4.43889e-52	8.79478e-48	2.22677	0.539	0.218	0.321	dataset1
568	28	Lympho_Tcells	CD8T	CD8 T Cells	CCR7	5.7568e-51	1.1406e-46	1.64866	0.524	0.19	0.334	dataset1
569	29	Lympho_Tcells	CD8T	CD8 T Cells	LEPROTL1	5.65107e-38	1.11965e-33	1.54968	0.708	0.522	0.186	dataset1
570	30	Lympho_Tcells	CD8T	CD8 T Cells	KLRG1	1.85704e-37	3.67936e-33	1.48996	0.306	0.089	0.217	dataset1
571	1	MP_MyeloProgenitors	cMoP	Common Monocyte Progenitors	SERPINB8	3.09555e-118	6.13321e-114	1.35631	0.924	0.215	0.709	dataset1
572	2	MP_MyeloProgenitors	cMoP	Common Monocyte Progenitors	RNASE2	4.28006e-112	8.48007e-108	2.3183	0.975	0.287	0.688	dataset1
573	3	MP_MyeloProgenitors	cMoP	Common Monocyte Progenitors	PRTN3	1.16563e-104	2.30947e-100	3.39817	0.949	0.293	0.656	dataset1
574	4	MP_MyeloProgenitors	cMoP	Common Monocyte Progenitors	CEBPD	2.66476e-102	5.27969e-98	1.45188	0.955	0.245	0.71	dataset1
575	5	MP_MyeloProgenitors	cMoP	Common Monocyte Progenitors	CSTA	1.40516e-99	2.78404e-95	1.44026	0.936	0.235	0.701	dataset1
576	6	MP_MyeloProgenitors	cMoP	Common Monocyte Progenitors	ATP8B4	3.06826e-98	6.07914e-94	1.39902	0.898	0.247	0.651	dataset1
577	7	MP_MyeloProgenitors	cMoP	Common Monocyte Progenitors	RAB32	8.80932e-98	1.74539e-93	1.44691	0.975	0.29	0.685	dataset1
578	8	MP_MyeloProgenitors	cMoP	Common Monocyte Progenitors	IL6R	1.37254e-95	2.71941e-91	1.45087	0.943	0.272	0.671	dataset1
579	9	MP_MyeloProgenitors	cMoP	Common Monocyte Progenitors	MPO	1.02449e-91	2.02982e-87	3.36176	1	0.543	0.457	dataset1
580	10	MP_MyeloProgenitors	cMoP	Common Monocyte Progenitors	AZU1	1.60893e-91	3.18778e-87	2.68247	0.955	0.346	0.609	dataset1
581	11	MP_MyeloProgenitors	cMoP	Common Monocyte Progenitors	CFD	1.77177e-90	3.51041e-86	1.4304	0.904	0.233	0.671	dataset1
582	12	MP_MyeloProgenitors	cMoP	Common Monocyte Progenitors	SAMHD1	4.8927e-90	9.6939e-86	2.03991	0.968	0.311	0.657	dataset1
583	13	MP_MyeloProgenitors	cMoP	Common Monocyte Progenitors	LYZ	5.41675e-86	1.07322e-81	2.49395	1	0.445	0.555	dataset1
584	14	MP_MyeloProgenitors	cMoP	Common Monocyte Progenitors	CTSG	1.86899e-81	3.70304e-77	1.46519	0.771	0.194	0.577	dataset1
585	15	MP_MyeloProgenitors	cMoP	Common Monocyte Progenitors	ELANE	1.6229e-78	3.21545e-74	2.79389	0.949	0.4	0.549	dataset1
586	16	MP_MyeloProgenitors	cMoP	Common Monocyte Progenitors	CD84	5.21462e-76	1.03317e-71	1.42787	0.943	0.35	0.593	dataset1
587	17	MP_MyeloProgenitors	cMoP	Common Monocyte Progenitors	FAM101B	1.12935e-72	2.23757e-68	1.41514	0.968	0.406	0.562	dataset1
588	18	MP_MyeloProgenitors	cMoP	Common Monocyte Progenitors	KHSRP	2.47288e-70	4.89951e-66	1.35234	0.949	0.431	0.518	dataset1
589	19	MP_MyeloProgenitors	cMoP	Common Monocyte Progenitors	SRGN	5.35345e-68	1.06068e-63	2.00442	1	0.768	0.232	dataset1
590	20	MP_MyeloProgenitors	cMoP	Common Monocyte Progenitors	MCM4	3.85686e-67	7.6416e-63	1.42844	0.924	0.386	0.538	dataset1
591	21	MP_MyeloProgenitors	cMoP	Common Monocyte Progenitors	RUNX1	6.03816e-65	1.19634e-60	1.43543	0.968	0.491	0.477	dataset1
592	22	MP_MyeloProgenitors	cMoP	Common Monocyte Progenitors	CLEC11A	5.98381e-64	1.18557e-59	2.083	0.936	0.406	0.53	dataset1
593	23	MP_MyeloProgenitors	cMoP	Common Monocyte Progenitors	IRF8	8.43399e-64	1.67103e-59	1.56713	0.968	0.493	0.475	dataset1
594	24	MP_MyeloProgenitors	cMoP	Common Monocyte Progenitors	CCDC88A	9.85549e-61	1.95267e-56	1.39995	0.981	0.529	0.452	dataset1
595	25	MP_MyeloProgenitors	cMoP	Common Monocyte Progenitors	VIM	4.28611e-60	8.49206e-56	1.41103	1	0.85	0.15	dataset1
596	26	MP_MyeloProgenitors	cMoP	Common Monocyte Progenitors	HELLS	5.59153e-54	1.10785e-49	1.39869	0.911	0.424	0.487	dataset1
597	27	MP_MyeloProgenitors	cMoP	Common Monocyte Progenitors	FNDC3B	2.63462e-53	5.21998e-49	1.46099	0.841	0.294	0.547	dataset1
598	28	MP_MyeloProgenitors	cMoP	Common Monocyte Progenitors	ZEB2	8.61221e-51	1.70634e-46	1.35919	0.994	0.685	0.309	dataset1
599	29	MP_MyeloProgenitors	cMoP	Common Monocyte Progenitors	AREG	1.09999e-38	2.17941e-34	1.51182	0.79	0.36	0.43	dataset1
600	30	MP_MyeloProgenitors	cMoP	Common Monocyte Progenitors	PARVB	3.02714e-15	5.99767e-11	1.44151	0.522	0.256	0.266	dataset1
601	1	MP_MyeloProgenitors	CMP	Common Myeloid Progenitors	GATA2	2.05716e-119	4.07585e-115	1.3691	0.848	0.224	0.624	dataset1
602	2	MP_MyeloProgenitors	CMP	Common Myeloid Progenitors	CNRIP1	1.42494e-103	2.82323e-99	1.13793	0.652	0.14	0.512	dataset1
603	3	MP_MyeloProgenitors	CMP	Common Myeloid Progenitors	GATA1	6.50218e-103	1.28828e-98	1.13166	0.691	0.162	0.529	dataset1
604	4	MP_MyeloProgenitors	CMP	Common Myeloid Progenitors	APOC1	6.11617e-95	1.2118e-90	1.56576	0.7	0.174	0.526	dataset1
605	5	MP_MyeloProgenitors	CMP	Common Myeloid Progenitors	SLC40A1	1.07177e-88	2.1235e-84	1.08829	0.861	0.292	0.569	dataset1
606	6	MP_MyeloProgenitors	CMP	Common Myeloid Progenitors	ALDH1A1	1.17916e-88	2.33627e-84	0.990245	0.9	0.304	0.596	dataset1
607	7	MP_MyeloProgenitors	CMP	Common Myeloid Progenitors	KLF1	1.39047e-86	2.75495e-82	1.0789	0.574	0.128	0.446	dataset1
608	8	MP_MyeloProgenitors	CMP	Common Myeloid Progenitors	ITGA2B	6.67707e-85	1.32293e-80	1.23758	0.622	0.155	0.467	dataset1
609	9	MP_MyeloProgenitors	CMP	Common Myeloid Progenitors	SLC39A3	4.58595e-79	9.08614e-75	1.10925	0.904	0.385	0.519	dataset1
610	10	MP_MyeloProgenitors	CMP	Common Myeloid Progenitors	CYTL1	4.27447e-75	8.46901e-71	1.14464	0.826	0.294	0.532	dataset1
611	11	MP_MyeloProgenitors	CMP	Common Myeloid Progenitors	NPM1	1.24196e-63	2.4607e-59	1.03724	1	0.918	0.082	dataset1
612	12	MP_MyeloProgenitors	CMP	Common Myeloid Progenitors	CLC	5.55661e-63	1.10093e-58	1.65153	0.565	0.151	0.414	dataset1
613	13	MP_MyeloProgenitors	CMP	Common Myeloid Progenitors	RNF130	1.63108e-62	3.23165e-58	1.14083	0.974	0.529	0.445	dataset1
614	14	MP_MyeloProgenitors	CMP	Common Myeloid Progenitors	HDC	3.77304e-62	7.47553e-58	1.52429	0.496	0.117	0.379	dataset1
615	15	MP_MyeloProgenitors	CMP	Common Myeloid Progenitors	EEF1B2	8.48299e-62	1.68074e-57	0.979552	1	0.931	0.069	dataset1
616	16	MP_MyeloProgenitors	CMP	Common Myeloid Progenitors	LDHB	2.98193e-60	5.9081e-56	1.06046	1	0.813	0.187	dataset1
617	17	MP_MyeloProgenitors	CMP	Common Myeloid Progenitors	SERPINB1	7.61834e-57	1.50942e-52	1.18058	0.987	0.694	0.293	dataset1
618	18	MP_MyeloProgenitors	CMP	Common Myeloid Progenitors	FCER1A	4.89835e-54	9.70509e-50	0.999713	0.648	0.228	0.42	dataset1
619	19	MP_MyeloProgenitors	CMP	Common Myeloid Progenitors	HBD	2.04741e-53	4.05654e-49	1.61118	0.809	0.339	0.47	dataset1
620	20	MP_MyeloProgenitors	CMP	Common Myeloid Progenitors	RPL3	4.96579e-53	9.83872e-49	0.952624	0.996	0.934	0.062	dataset1
621	21	MP_MyeloProgenitors	CMP	Common Myeloid Progenitors	HINT1	8.36128e-53	1.65662e-48	0.960082	1	0.906	0.094	dataset1
622	22	MP_MyeloProgenitors	CMP	Common Myeloid Progenitors	CRHBP	1.71645e-51	3.40079e-47	1.25532	0.63	0.212	0.418	dataset1
623	23	MP_MyeloProgenitors	CMP	Common Myeloid Progenitors	UROD	1.63315e-49	3.23575e-45	1.06781	0.887	0.511	0.376	dataset1
624	24	MP_MyeloProgenitors	CMP	Common Myeloid Progenitors	TMEM14C	4.4817e-47	8.8796e-43	1.07718	0.904	0.49	0.414	dataset1
625	25	MP_MyeloProgenitors	CMP	Common Myeloid Progenitors	NAA38	9.52176e-45	1.88655e-40	1.25035	0.922	0.643	0.279	dataset1
626	26	MP_MyeloProgenitors	CMP	Common Myeloid Progenitors	FTH1	2.11428e-43	4.18902e-39	0.947794	0.957	0.625	0.332	dataset1
627	27	MP_MyeloProgenitors	CMP	Common Myeloid Progenitors	MYC	2.45541e-41	4.86491e-37	1.24946	0.87	0.502	0.368	dataset1
628	28	MP_MyeloProgenitors	CMP	Common Myeloid Progenitors	MT2A	5.37001e-37	1.06396e-32	1.06549	0.952	0.551	0.401	dataset1
629	29	MP_MyeloProgenitors	CMP	Common Myeloid Progenitors	MIF	7.25236e-36	1.43691e-31	1.01268	0.965	0.618	0.347	dataset1
630	30	MP_MyeloProgenitors	CMP	Common Myeloid Progenitors	BLVRB	9.6011e-27	1.90227e-22	1.30793	0.77	0.439	0.331	dataset1
631	1	MP_MyeloProgenitors	GMP	Granulocyte-Macrophage Progenitors	C1QTNF4	3.57534e-99	7.08381e-95	1.23855	0.777	0.221	0.556	dataset1
632	2	MP_MyeloProgenitors	GMP	Granulocyte-Macrophage Progenitors	SPNS3	2.59722e-74	5.14588e-70	0.847323	0.822	0.302	0.52	dataset1
633	3	MP_MyeloProgenitors	GMP	Granulocyte-Macrophage Progenitors	SMIM24	6.90833e-71	1.36875e-66	1.04585	0.975	0.436	0.539	dataset1
634	4	MP_MyeloProgenitors	GMP	Granulocyte-Macrophage Progenitors	FLT3	3.02196e-65	5.98741e-61	0.778342	0.847	0.34	0.507	dataset1
635	5	MP_MyeloProgenitors	GMP	Granulocyte-Macrophage Progenitors	NPW	8.62633e-62	1.70913e-57	0.813172	0.55	0.154	0.396	dataset1
636	6	MP_MyeloProgenitors	GMP	Granulocyte-Macrophage Progenitors	MPO	3.17829e-55	6.29714e-51	1.8758	0.934	0.539	0.395	dataset1
637	7	MP_MyeloProgenitors	GMP	Granulocyte-Macrophage Progenitors	IGFBP7	1.93347e-53	3.83079e-49	0.839438	0.872	0.413	0.459	dataset1
638	8	MP_MyeloProgenitors	GMP	Granulocyte-Macrophage Progenitors	RPLP0	7.54858e-53	1.4956e-48	0.789853	1	0.981	0.019	dataset1
639	9	MP_MyeloProgenitors	GMP	Granulocyte-Macrophage Progenitors	RUNX2	1.79151e-51	3.54953e-47	0.764504	0.719	0.281	0.438	dataset1
640	10	MP_MyeloProgenitors	GMP	Granulocyte-Macrophage Progenitors	NUCB2	2.3472e-49	4.65051e-45	0.902746	1	0.711	0.289	dataset1
641	11	MP_MyeloProgenitors	GMP	Granulocyte-Macrophage Progenitors	PRSS57	3.72442e-49	7.3792e-45	0.922264	0.864	0.398	0.466	dataset1
642	12	MP_MyeloProgenitors	GMP	Granulocyte-Macrophage Progenitors	MGST1	1.98325e-47	3.92942e-43	0.86137	0.814	0.371	0.443	dataset1
643	13	MP_MyeloProgenitors	GMP	Granulocyte-Macrophage Progenitors	ELANE	7.32822e-44	1.45194e-39	2.10021	0.814	0.397	0.417	dataset1
644	14	MP_MyeloProgenitors	GMP	Granulocyte-Macrophage Progenitors	TUBB	2.99425e-43	5.9325e-39	0.804557	0.996	0.782	0.214	dataset1
645	15	MP_MyeloProgenitors	GMP	Granulocyte-Macrophage Progenitors	CDK6	1.98511e-42	3.93309e-38	0.793962	0.95	0.57	0.38	dataset1
646	16	MP_MyeloProgenitors	GMP	Granulocyte-Macrophage Progenitors	NREP	2.87649e-40	5.69919e-36	0.778176	0.822	0.43	0.392	dataset1
647	17	MP_MyeloProgenitors	GMP	Granulocyte-Macrophage Progenitors	SERPINB1	4.83175e-40	9.57314e-36	0.978937	0.996	0.693	0.303	dataset1
648	18	MP_MyeloProgenitors	GMP	Granulocyte-Macrophage Progenitors	CLEC11A	2.78724e-39	5.52235e-35	1.0454	0.806	0.403	0.403	dataset1
649	19	MP_MyeloProgenitors	GMP	Granulocyte-Macrophage Progenitors	CTSG	5.20847e-39	1.03195e-34	1.44655	0.525	0.196	0.329	dataset1
650	20	MP_MyeloProgenitors	GMP	Granulocyte-Macrophage Progenitors	AZU1	9.2079e-38	1.82436e-33	1.67944	0.731	0.347	0.384	dataset1
651	21	MP_MyeloProgenitors	GMP	Granulocyte-Macrophage Progenitors	CALR	9.12239e-36	1.80742e-31	1.04953	0.988	0.779	0.209	dataset1
652	22	MP_MyeloProgenitors	GMP	Granulocyte-Macrophage Progenitors	GYPC	7.43395e-34	1.47289e-29	0.980154	0.955	0.594	0.361	dataset1
653	23	MP_MyeloProgenitors	GMP	Granulocyte-Macrophage Progenitors	ACTG1	8.38205e-34	1.66074e-29	0.791537	1	0.96	0.04	dataset1
654	24	MP_MyeloProgenitors	GMP	Granulocyte-Macrophage Progenitors	MT2A	8.16618e-33	1.61796e-28	2.15508	0.938	0.551	0.387	dataset1
655	25	MP_MyeloProgenitors	GMP	Granulocyte-Macrophage Progenitors	GPX1	1.26623e-32	2.50879e-28	0.76335	1	0.754	0.246	dataset1
656	26	MP_MyeloProgenitors	GMP	Granulocyte-Macrophage Progenitors	GAPDH	2.30281e-32	4.56255e-28	0.801323	1	0.892	0.108	dataset1
657	27	MP_MyeloProgenitors	GMP	Granulocyte-Macrophage Progenitors	PRTN3	4.29426e-28	8.50822e-24	1.9691	0.616	0.298	0.318	dataset1
658	28	MP_MyeloProgenitors	GMP	Granulocyte-Macrophage Progenitors	HSPD1	1.15632e-24	2.29102e-20	0.783803	0.917	0.678	0.239	dataset1
659	29	MP_MyeloProgenitors	GMP	Granulocyte-Macrophage Progenitors	LGALS1	1.19625e-22	2.37013e-18	0.911877	0.847	0.512	0.335	dataset1
660	30	MP_MyeloProgenitors	GMP	Granulocyte-Macrophage Progenitors	IRF8	7.75838e-15	1.53717e-10	1.08178	0.74	0.496	0.244	dataset1
661	1	MP_MyeloProgenitors	hMDP	human Monocyte-Dendritic Progenitors	C1QTNF4	1.33989e-130	2.65472e-126	2.19541	0.918	0.224	0.694	dataset1
662	2	MP_MyeloProgenitors	hMDP	human Monocyte-Dendritic Progenitors	BZRAP1	2.35269e-98	4.66139e-94	1.28325	0.865	0.225	0.64	dataset1
663	3	MP_MyeloProgenitors	hMDP	human Monocyte-Dendritic Progenitors	SPNS3	3.27046e-88	6.47976e-84	1.23363	0.936	0.306	0.63	dataset1
664	4	MP_MyeloProgenitors	hMDP	human Monocyte-Dendritic Progenitors	MPO	8.26757e-87	1.63805e-82	2.88586	1	0.542	0.458	dataset1
665	5	MP_MyeloProgenitors	hMDP	human Monocyte-Dendritic Progenitors	PRSS57	1.76984e-86	3.50658e-82	1.75669	0.977	0.4	0.577	dataset1
666	6	MP_MyeloProgenitors	hMDP	human Monocyte-Dendritic Progenitors	RNASE2	1.71504e-84	3.39801e-80	1.13433	0.942	0.286	0.656	dataset1
667	7	MP_MyeloProgenitors	hMDP	human Monocyte-Dendritic Progenitors	FLT3	1.17122e-83	2.32053e-79	1.25376	0.959	0.344	0.615	dataset1
668	8	MP_MyeloProgenitors	hMDP	human Monocyte-Dendritic Progenitors	RAB32	3.61886e-82	7.17005e-78	1.20785	0.918	0.29	0.628	dataset1
669	9	MP_MyeloProgenitors	hMDP	human Monocyte-Dendritic Progenitors	CDCA7	2.03826e-72	4.0384e-68	1.15317	0.947	0.366	0.581	dataset1
670	10	MP_MyeloProgenitors	hMDP	human Monocyte-Dendritic Progenitors	ITM2C	8.65616e-72	1.71505e-67	1.31085	0.988	0.536	0.452	dataset1
671	11	MP_MyeloProgenitors	hMDP	human Monocyte-Dendritic Progenitors	MGST1	1.93752e-71	3.8388e-67	1.20132	0.959	0.372	0.587	dataset1
672	12	MP_MyeloProgenitors	hMDP	human Monocyte-Dendritic Progenitors	MLEC	1.04493e-69	2.07032e-65	1.06677	0.971	0.396	0.575	dataset1
673	13	MP_MyeloProgenitors	hMDP	human Monocyte-Dendritic Progenitors	NREP	6.61638e-68	1.3109e-63	1.29265	0.965	0.431	0.534	dataset1
674	14	MP_MyeloProgenitors	hMDP	human Monocyte-Dendritic Progenitors	PRTN3	1.16559e-66	2.30937e-62	1.33517	0.871	0.294	0.577	dataset1
675	15	MP_MyeloProgenitors	hMDP	human Monocyte-Dendritic Progenitors	TNFSF13B(CD257)	1.79787e-66	3.56211e-62	1.093	0.947	0.368	0.579	dataset1
676	16	MP_MyeloProgenitors	hMDP	human Monocyte-Dendritic Progenitors	AZU1	3.54214e-65	7.01804e-61	1.55254	0.918	0.346	0.572	dataset1
677	17	MP_MyeloProgenitors	hMDP	human Monocyte-Dendritic Progenitors	CLEC11A	5.07633e-65	1.00577e-60	1.72866	0.947	0.404	0.543	dataset1
678	18	MP_MyeloProgenitors	hMDP	human Monocyte-Dendritic Progenitors	IGFBP7	1.11334e-64	2.20585e-60	1.15957	0.947	0.417	0.53	dataset1
679	19	MP_MyeloProgenitors	hMDP	human Monocyte-Dendritic Progenitors	NAP1L1	3.88256e-61	7.69252e-57	1.12071	1	0.915	0.085	dataset1
680	20	MP_MyeloProgenitors	hMDP	human Monocyte-Dendritic Progenitors	RUNX2	7.52623e-60	1.49117e-55	1.05543	0.807	0.284	0.523	dataset1
681	21	MP_MyeloProgenitors	hMDP	human Monocyte-Dendritic Progenitors	SMIM24	3.06777e-59	6.07817e-55	1.20083	0.971	0.443	0.528	dataset1
682	22	MP_MyeloProgenitors	hMDP	human Monocyte-Dendritic Progenitors	MCM4	3.08785e-59	6.11796e-55	1.14741	0.906	0.385	0.521	dataset1
683	23	MP_MyeloProgenitors	hMDP	human Monocyte-Dendritic Progenitors	CDK6	6.3655e-59	1.2612e-54	1.21768	1	0.573	0.427	dataset1
684	24	MP_MyeloProgenitors	hMDP	human Monocyte-Dendritic Progenitors	RUNX1	1.45364e-54	2.88009e-50	1.08324	0.953	0.49	0.463	dataset1
685	25	MP_MyeloProgenitors	hMDP	human Monocyte-Dendritic Progenitors	CANX	2.50281e-54	4.95881e-50	1.20518	1	0.698	0.302	dataset1
686	26	MP_MyeloProgenitors	hMDP	human Monocyte-Dendritic Progenitors	HELLS	4.09852e-54	8.12039e-50	1.09387	0.918	0.423	0.495	dataset1
687	27	MP_MyeloProgenitors	hMDP	human Monocyte-Dendritic Progenitors	ELANE	2.75419e-52	5.45688e-48	1.61357	0.912	0.4	0.512	dataset1
688	28	MP_MyeloProgenitors	hMDP	human Monocyte-Dendritic Progenitors	CALR	2.27617e-51	4.50977e-47	1.45545	0.988	0.781	0.207	dataset1
689	29	MP_MyeloProgenitors	hMDP	human Monocyte-Dendritic Progenitors	HMGA1	9.52976e-51	1.88813e-46	1.11164	0.994	0.68	0.314	dataset1
690	30	MP_MyeloProgenitors	hMDP	human Monocyte-Dendritic Progenitors	ZFP36L2	7.2191e-49	1.43032e-44	1.12057	1	0.865	0.135	dataset1
691	1	MP_MyeloProgenitors	MEP	Megakaryocyte/ Erythroid Progenitors	CNRIP1	1.98308e-221	3.92907e-217	1.79056	0.839	0.13	0.709	dataset1
692	2	MP_MyeloProgenitors	MEP	Megakaryocyte/ Erythroid Progenitors	GATA1	9.80994e-218	1.94364e-213	1.72649	0.876	0.152	0.724	dataset1
693	3	MP_MyeloProgenitors	MEP	Megakaryocyte/ Erythroid Progenitors	ITGA2B	9.68547e-186	1.91898e-181	1.45675	0.818	0.144	0.674	dataset1
694	4	MP_MyeloProgenitors	MEP	Megakaryocyte/ Erythroid Progenitors	GATA2	9.09382e-163	1.80176e-158	2.21062	0.921	0.219	0.702	dataset1
695	5	MP_MyeloProgenitors	MEP	Megakaryocyte/ Erythroid Progenitors	SLC40A1	4.08745e-152	8.09846e-148	1.6891	0.955	0.286	0.669	dataset1
696	6	MP_MyeloProgenitors	MEP	Megakaryocyte/ Erythroid Progenitors	APOC1	9.95721e-146	1.97282e-141	1.85736	0.802	0.168	0.634	dataset1
697	7	MP_MyeloProgenitors	MEP	Megakaryocyte/ Erythroid Progenitors	PDZD8	5.51176e-123	1.09204e-118	1.16115	0.897	0.273	0.624	dataset1
698	8	MP_MyeloProgenitors	MEP	Megakaryocyte/ Erythroid Progenitors	FCER1A	3.21729e-113	6.37441e-109	2.3256	0.793	0.221	0.572	dataset1
699	9	MP_MyeloProgenitors	MEP	Megakaryocyte/ Erythroid Progenitors	CYTL1	5.33753e-98	1.05752e-93	1.54687	0.872	0.291	0.581	dataset1
700	10	MP_MyeloProgenitors	MEP	Megakaryocyte/ Erythroid Progenitors	HBD	3.32168e-91	6.58125e-87	1.9243	0.893	0.334	0.559	dataset1
701	11	MP_MyeloProgenitors	MEP	Megakaryocyte/ Erythroid Progenitors	CSF2RB	2.14585e-89	4.25156e-85	1.3451	0.789	0.255	0.534	dataset1
702	12	MP_MyeloProgenitors	MEP	Megakaryocyte/ Erythroid Progenitors	NFE2	2.52125e-88	4.99536e-84	1.18276	0.913	0.375	0.538	dataset1
703	13	MP_MyeloProgenitors	MEP	Megakaryocyte/ Erythroid Progenitors	RNF130	7.18066e-86	1.42271e-81	1.4996	0.988	0.527	0.461	dataset1
704	14	MP_MyeloProgenitors	MEP	Megakaryocyte/ Erythroid Progenitors	HDC	3.06045e-77	6.06367e-73	1.93539	0.525	0.115	0.41	dataset1
705	15	MP_MyeloProgenitors	MEP	Megakaryocyte/ Erythroid Progenitors	FBXO7	4.87729e-77	9.66338e-73	1.25783	0.963	0.571	0.392	dataset1
706	16	MP_MyeloProgenitors	MEP	Megakaryocyte/ Erythroid Progenitors	EREG	9.92282e-75	1.96601e-70	1.2164	0.893	0.357	0.536	dataset1
707	17	MP_MyeloProgenitors	MEP	Megakaryocyte/ Erythroid Progenitors	CTNNBL1	7.48305e-74	1.48262e-69	1.21318	0.942	0.492	0.45	dataset1
708	18	MP_MyeloProgenitors	MEP	Megakaryocyte/ Erythroid Progenitors	TFRC(CD71)	7.11356e-72	1.40941e-67	1.50745	0.942	0.524	0.418	dataset1
709	19	MP_MyeloProgenitors	MEP	Megakaryocyte/ Erythroid Progenitors	CAT	8.27843e-70	1.64021e-65	1.33797	0.996	0.703	0.293	dataset1
710	20	MP_MyeloProgenitors	MEP	Megakaryocyte/ Erythroid Progenitors	NAA38	4.42141e-66	8.76014e-62	1.37033	0.971	0.64	0.331	dataset1
711	21	MP_MyeloProgenitors	MEP	Megakaryocyte/ Erythroid Progenitors	UROD	6.61953e-62	1.31153e-57	1.23383	0.942	0.507	0.435	dataset1
712	22	MP_MyeloProgenitors	MEP	Megakaryocyte/ Erythroid Progenitors	PLIN2	4.97479e-61	9.85655e-57	1.24565	0.876	0.427	0.449	dataset1
713	23	MP_MyeloProgenitors	MEP	Megakaryocyte/ Erythroid Progenitors	TMEM14C	2.56715e-60	5.0863e-56	1.30605	0.921	0.489	0.432	dataset1
714	24	MP_MyeloProgenitors	MEP	Megakaryocyte/ Erythroid Progenitors	CLC	1.73769e-58	3.44288e-54	3.33498	0.55	0.15	0.4	dataset1
715	25	MP_MyeloProgenitors	MEP	Megakaryocyte/ Erythroid Progenitors	BLVRB	4.90881e-55	9.72583e-51	1.51541	0.851	0.434	0.417	dataset1
716	26	MP_MyeloProgenitors	MEP	Megakaryocyte/ Erythroid Progenitors	CPA3	7.3258e-55	1.45146e-50	1.35958	0.599	0.208	0.391	dataset1
717	27	MP_MyeloProgenitors	MEP	Megakaryocyte/ Erythroid Progenitors	SERPINB1	2.95394e-54	5.85263e-50	1.14418	0.996	0.693	0.303	dataset1
718	28	MP_MyeloProgenitors	MEP	Megakaryocyte/ Erythroid Progenitors	MYC	2.99686e-49	5.93767e-45	1.19119	0.917	0.499	0.418	dataset1
719	29	MP_MyeloProgenitors	MEP	Megakaryocyte/ Erythroid Progenitors	MPC2	6.05023e-48	1.19873e-43	1.22051	0.942	0.619	0.323	dataset1
720	30	MP_MyeloProgenitors	MEP	Megakaryocyte/ Erythroid Progenitors	MT2A	6.34245e-24	1.25663e-19	1.21856	0.917	0.552	0.365	dataset1
721	1	Myelo_Dendritic	mDC	Myeloid Dendritic Cells	FCER1A	0	0	2.22885	0.617	0.013	0.604	dataset3
722	2	Myelo_Dendritic	mDC	Myeloid Dendritic Cells	CD1C	0	0	1.84545	0.718	0.05	0.668	dataset3
723	3	Myelo_Dendritic	mDC	Myeloid Dendritic Cells	ENHO	0	0	1.27494	0.548	0.009	0.539	dataset3
724	4	Myelo_Dendritic	mDC	Myeloid Dendritic Cells	CLEC10A	1.55309e-301	5.68448e-297	2.17932	0.819	0.073	0.746	dataset3
725	5	Myelo_Dendritic	mDC	Myeloid Dendritic Cells	PLD4	2.97291e-199	1.08811e-194	1.03274	0.835	0.114	0.721	dataset3
726	6	Myelo_Dendritic	mDC	Myeloid Dendritic Cells	GSN	1.10826e-151	4.05633e-147	1.47459	0.968	0.242	0.726	dataset3
727	7	Myelo_Dendritic	mDC	Myeloid Dendritic Cells	HLA-DQA1	2.71293e-125	9.92959e-121	2.78805	0.989	0.352	0.637	dataset3
728	8	Myelo_Dendritic	mDC	Myeloid Dendritic Cells	PAK1	7.62441e-110	2.79061e-105	1.09117	0.979	0.311	0.668	dataset3
729	9	Myelo_Dendritic	mDC	Myeloid Dendritic Cells	LMNA	7.63088e-107	2.79298e-102	1.32133	0.612	0.105	0.507	dataset3
730	10	Myelo_Dendritic	mDC	Myeloid Dendritic Cells	CCDC88A	2.885e-103	1.05594e-98	1.26334	0.973	0.335	0.638	dataset3
731	11	Myelo_Dendritic	mDC	Myeloid Dendritic Cells	HLA-DRB1	8.57775e-103	3.13954e-98	2.33549	1	0.535	0.465	dataset3
732	12	Myelo_Dendritic	mDC	Myeloid Dendritic Cells	HLA-DRB5	3.00824e-101	1.10104e-96	2.05585	1	0.488	0.512	dataset3
733	13	Myelo_Dendritic	mDC	Myeloid Dendritic Cells	CST3	6.39122e-101	2.33925e-96	2.07768	1	0.492	0.508	dataset3
734	14	Myelo_Dendritic	mDC	Myeloid Dendritic Cells	HLA-DPB1	1.36992e-99	5.01404e-95	2.5197	0.995	0.568	0.427	dataset3
735	15	Myelo_Dendritic	mDC	Myeloid Dendritic Cells	HLA-DRA	1.04938e-93	3.84083e-89	2.25053	1	0.587	0.413	dataset3
736	16	Myelo_Dendritic	mDC	Myeloid Dendritic Cells	HLA-DPA1	1.47818e-93	5.41029e-89	2.34819	1	0.576	0.424	dataset3
737	17	Myelo_Dendritic	mDC	Myeloid Dendritic Cells	HLA-DQB1	3.22947e-92	1.18202e-87	1.99862	1	0.529	0.471	dataset3
738	18	Myelo_Dendritic	mDC	Myeloid Dendritic Cells	ANXA2	1.86343e-91	6.82034e-87	1.52524	1	0.628	0.372	dataset3
739	19	Myelo_Dendritic	mDC	Myeloid Dendritic Cells	HLA-DMA	6.83438e-86	2.50145e-81	1.43386	0.995	0.461	0.534	dataset3
740	20	Myelo_Dendritic	mDC	Myeloid Dendritic Cells	CPVL	1.06419e-85	3.89502e-81	1.44145	0.989	0.356	0.633	dataset3
741	21	Myelo_Dendritic	mDC	Myeloid Dendritic Cells	CAPG	1.30607e-85	4.78036e-81	1.31673	0.984	0.397	0.587	dataset3
742	22	Myelo_Dendritic	mDC	Myeloid Dendritic Cells	CTSZ	1.2945e-79	4.73801e-75	1.25686	0.995	0.503	0.492	dataset3
743	23	Myelo_Dendritic	mDC	Myeloid Dendritic Cells	HLA-DMB	6.11311e-78	2.23746e-73	1.20781	0.995	0.436	0.559	dataset3
744	24	Myelo_Dendritic	mDC	Myeloid Dendritic Cells	LGALS1	1.47668e-76	5.40478e-72	1.57732	1	0.56	0.44	dataset3
745	25	Myelo_Dendritic	mDC	Myeloid Dendritic Cells	H2AFY	2.23734e-71	8.18887e-67	1.08065	0.995	0.644	0.351	dataset3
746	26	Myelo_Dendritic	mDC	Myeloid Dendritic Cells	LGALS2	7.79801e-68	2.85415e-63	1.01909	0.91	0.287	0.623	dataset3
747	27	Myelo_Dendritic	mDC	Myeloid Dendritic Cells	JAML	1.65689e-67	6.06437e-63	1.07746	0.984	0.473	0.511	dataset3
748	28	Myelo_Dendritic	mDC	Myeloid Dendritic Cells	BASP1	9.1096e-59	3.3342e-54	1.11244	0.686	0.212	0.474	dataset3
749	29	Myelo_Dendritic	mDC	Myeloid Dendritic Cells	SPI1	1.78001e-58	6.51501e-54	1.01315	1	0.414	0.586	dataset3
750	30	Myelo_Dendritic	mDC	Myeloid Dendritic Cells	GRN	5.04113e-55	1.8451e-50	1.0137	1	0.458	0.542	dataset3
751	1	Myelo_Monocytes	claM	Classical Monocytes	CD14	4.72489e-237	9.36142e-233	3.37099	0.974	0.122	0.852	dataset1
752	2	Myelo_Monocytes	claM	Classical Monocytes	VCAN	1.074e-202	2.12791e-198	3.99488	1	0.165	0.835	dataset1
753	3	Myelo_Monocytes	claM	Classical Monocytes	TGFBI	1.85528e-182	3.67587e-178	2.39228	0.962	0.153	0.809	dataset1
754	4	Myelo_Monocytes	claM	Classical Monocytes	FCN1	3.09987e-174	6.14177e-170	3.483	1	0.199	0.801	dataset1
755	5	Myelo_Monocytes	claM	Classical Monocytes	C5AR1	1.19351e-162	2.36469e-158	2.56254	0.968	0.176	0.792	dataset1
756	6	Myelo_Monocytes	claM	Classical Monocytes	LRRK2	9.59416e-162	1.90089e-157	2.3475	0.949	0.176	0.773	dataset1
757	7	Myelo_Monocytes	claM	Classical Monocytes	SLC11A1	3.80754e-147	7.54387e-143	2.77347	0.962	0.207	0.755	dataset1
758	8	Myelo_Monocytes	claM	Classical Monocytes	FGL2	1.57887e-146	3.12822e-142	2.48159	0.962	0.193	0.769	dataset1
759	9	Myelo_Monocytes	claM	Classical Monocytes	NCF2	4.1551e-135	8.2325e-131	2.27549	0.974	0.239	0.735	dataset1
760	10	Myelo_Monocytes	claM	Classical Monocytes	TNFAIP2	8.71387e-131	1.72648e-126	2.72763	0.987	0.275	0.712	dataset1
761	11	Myelo_Monocytes	claM	Classical Monocytes	MPEG1	1.68164e-129	3.33183e-125	2.48231	0.981	0.249	0.732	dataset1
762	12	Myelo_Monocytes	claM	Classical Monocytes	MNDA	2.70991e-127	5.36915e-123	2.59503	1	0.276	0.724	dataset1
763	13	Myelo_Monocytes	claM	Classical Monocytes	FGR	1.85077e-119	3.66692e-115	2.42875	0.987	0.28	0.707	dataset1
764	14	Myelo_Monocytes	claM	Classical Monocytes	TYMP	2.12657e-114	4.21337e-110	2.53634	0.968	0.291	0.677	dataset1
765	15	Myelo_Monocytes	claM	Classical Monocytes	CYBB	2.19163e-112	4.34228e-108	2.45465	0.994	0.33	0.664	dataset1
766	16	Myelo_Monocytes	claM	Classical Monocytes	THBS1	1.00583e-109	1.99284e-105	2.70474	0.712	0.127	0.585	dataset1
767	17	Myelo_Monocytes	claM	Classical Monocytes	S100A8	1.00413e-103	1.98949e-99	2.96198	1	0.434	0.566	dataset1
768	18	Myelo_Monocytes	claM	Classical Monocytes	S100A9	2.52299e-103	4.9988e-99	3.24521	1	0.449	0.551	dataset1
769	19	Myelo_Monocytes	claM	Classical Monocytes	PLAUR	4.97663e-98	9.86019e-94	2.27988	0.885	0.257	0.628	dataset1
770	20	Myelo_Monocytes	claM	Classical Monocytes	LYZ	1.16725e-96	2.31267e-92	2.90878	1	0.445	0.555	dataset1
771	21	Myelo_Monocytes	claM	Classical Monocytes	NAMPT	1.07423e-93	2.12838e-89	2.513	0.981	0.459	0.522	dataset1
772	22	Myelo_Monocytes	claM	Classical Monocytes	CSF3R	1.64532e-91	3.25987e-87	2.55267	1	0.52	0.48	dataset1
773	23	Myelo_Monocytes	claM	Classical Monocytes	CTSS	1.41268e-89	2.79894e-85	2.86779	1	0.688	0.312	dataset1
774	24	Myelo_Monocytes	claM	Classical Monocytes	MCL1	4.81761e-87	9.54513e-83	2.47309	1	0.614	0.386	dataset1
775	25	Myelo_Monocytes	claM	Classical Monocytes	COTL1	2.79766e-85	5.543e-81	2.33486	1	0.559	0.441	dataset1
776	26	Myelo_Monocytes	claM	Classical Monocytes	PSAP	6.80193e-84	1.34767e-79	2.5746	1	0.775	0.225	dataset1
777	27	Myelo_Monocytes	claM	Classical Monocytes	DUSP6	3.14198e-83	6.2252e-79	2.45965	0.942	0.356	0.586	dataset1
778	28	Myelo_Monocytes	claM	Classical Monocytes	FOS	1.31238e-79	2.60021e-75	2.28744	1	0.872	0.128	dataset1
779	29	Myelo_Monocytes	claM	Classical Monocytes	NFKBIZ	1.37427e-69	2.72285e-65	2.30912	0.994	0.633	0.361	dataset1
780	30	Myelo_Monocytes	claM	Classical Monocytes	IL1B	3.64732e-57	7.22644e-53	2.75874	0.91	0.43	0.48	dataset1
781	1	Myelo_Monocytes	interM	Intermediate Monocytes	MAFB	4.40485e-194	8.72733e-190	2.36744	0.924	0.126	0.798	dataset1
782	2	Myelo_Monocytes	interM	Intermediate Monocytes	CD14	4.2892e-186	8.49818e-182	2.3605	0.917	0.124	0.793	dataset1
783	3	Myelo_Monocytes	interM	Intermediate Monocytes	SERPINA1	1.21666e-181	2.41057e-177	2.96396	0.994	0.168	0.826	dataset1
784	4	Myelo_Monocytes	interM	Intermediate Monocytes	CLEC7A	4.04828e-178	8.02086e-174	2.35124	0.949	0.153	0.796	dataset1
785	5	Myelo_Monocytes	interM	Intermediate Monocytes	FCN1	4.43616e-168	8.78937e-164	3.16733	1	0.199	0.801	dataset1
786	6	Myelo_Monocytes	interM	Intermediate Monocytes	FGL2	5.60492e-168	1.1105e-163	2.84263	0.987	0.192	0.795	dataset1
787	7	Myelo_Monocytes	interM	Intermediate Monocytes	C5AR1	9.99384e-158	1.98008e-153	2.52233	0.949	0.177	0.772	dataset1
788	8	Myelo_Monocytes	interM	Intermediate Monocytes	APOBEC3A	2.61143e-155	5.17403e-151	2.40381	0.783	0.109	0.674	dataset1
789	9	Myelo_Monocytes	interM	Intermediate Monocytes	LILRB2	4.59305e-148	9.10022e-144	2.66491	0.994	0.227	0.767	dataset1
790	10	Myelo_Monocytes	interM	Intermediate Monocytes	KLF4	1.42135e-143	2.81612e-139	2.52169	0.987	0.225	0.762	dataset1
791	11	Myelo_Monocytes	interM	Intermediate Monocytes	SLC11A1	4.53883e-137	8.99279e-133	2.32208	0.955	0.207	0.748	dataset1
792	12	Myelo_Monocytes	interM	Intermediate Monocytes	TNFRSF1B	3.60885e-133	7.15022e-129	2.58383	0.994	0.261	0.733	dataset1
793	13	Myelo_Monocytes	interM	Intermediate Monocytes	TNFAIP2	5.85201e-133	1.15946e-128	2.77659	0.994	0.275	0.719	dataset1
794	14	Myelo_Monocytes	interM	Intermediate Monocytes	FGR	9.08805e-123	1.80062e-118	2.49997	1	0.28	0.72	dataset1
795	15	Myelo_Monocytes	interM	Intermediate Monocytes	TYMP	2.62439e-119	5.1997e-115	2.45813	0.987	0.29	0.697	dataset1
796	16	Myelo_Monocytes	interM	Intermediate Monocytes	FCER1G	1.10081e-116	2.18103e-112	2.30123	1	0.303	0.697	dataset1
797	17	Myelo_Monocytes	interM	Intermediate Monocytes	CYBB	3.28487e-116	6.50831e-112	2.45345	1	0.33	0.67	dataset1
798	18	Myelo_Monocytes	interM	Intermediate Monocytes	CPVL	4.51406e-111	8.9437e-107	2.3939	0.962	0.301	0.661	dataset1
799	19	Myelo_Monocytes	interM	Intermediate Monocytes	TYROBP	1.96051e-101	3.88435e-97	2.29185	1	0.357	0.643	dataset1
800	20	Myelo_Monocytes	interM	Intermediate Monocytes	DUSP6	1.66475e-98	3.29838e-94	2.80461	0.962	0.355	0.607	dataset1
801	21	Myelo_Monocytes	interM	Intermediate Monocytes	COTL1	2.14826e-94	4.25635e-90	2.76876	1	0.559	0.441	dataset1
802	22	Myelo_Monocytes	interM	Intermediate Monocytes	MARCKS	3.67566e-94	7.28259e-90	2.34268	0.93	0.311	0.619	dataset1
803	23	Myelo_Monocytes	interM	Intermediate Monocytes	CST3	1.99518e-93	3.95305e-89	2.65813	1	0.484	0.516	dataset1
804	24	Myelo_Monocytes	interM	Intermediate Monocytes	PSAP	7.2204e-92	1.43058e-87	3.06107	1	0.775	0.225	dataset1
805	25	Myelo_Monocytes	interM	Intermediate Monocytes	NAMPT	1.08993e-91	2.15948e-87	2.43538	0.987	0.459	0.528	dataset1
806	26	Myelo_Monocytes	interM	Intermediate Monocytes	CTSS	1.47075e-90	2.91399e-86	2.9162	1	0.688	0.312	dataset1
807	27	Myelo_Monocytes	interM	Intermediate Monocytes	SAT1	2.13684e-84	4.23372e-80	2.67621	1	0.864	0.136	dataset1
808	28	Myelo_Monocytes	interM	Intermediate Monocytes	NFKBIZ	8.67633e-78	1.71904e-73	2.474	0.994	0.633	0.361	dataset1
809	29	Myelo_Monocytes	interM	Intermediate Monocytes	IL1B	8.93263e-59	1.76982e-54	2.84992	0.93	0.429	0.501	dataset1
810	30	Myelo_Monocytes	interM	Intermediate Monocytes	ZFP36L1	2.5899e-55	5.13137e-51	2.32887	0.924	0.555	0.369	dataset1
811	1	Myelo_Monocytes	nonM	Non-Classical Monocytes	CDKN1C	5.53313e-265	1.09628e-260	3.19944	0.949	0.1	0.849	dataset1
812	2	Myelo_Monocytes	nonM	Non-Classical Monocytes	MAFB	2.8329e-218	5.61283e-214	2.39096	0.968	0.124	0.844	dataset1
813	3	Myelo_Monocytes	nonM	Non-Classical Monocytes	FCGR3A	8.42437e-216	1.66912e-211	4.59417	1	0.163	0.837	dataset1
814	4	Myelo_Monocytes	nonM	Non-Classical Monocytes	LRRC25	5.87702e-210	1.16441e-205	2.42599	0.975	0.143	0.832	dataset1
815	5	Myelo_Monocytes	nonM	Non-Classical Monocytes	SERPINA1	1.77543e-204	3.51767e-200	3.76949	1	0.168	0.832	dataset1
816	6	Myelo_Monocytes	nonM	Non-Classical Monocytes	CSF1R(CD115)	3.62743e-198	7.18703e-194	2.69927	0.981	0.159	0.822	dataset1
817	7	Myelo_Monocytes	nonM	Non-Classical Monocytes	MS4A7	4.18637e-190	8.29445e-186	3.84324	1	0.195	0.805	dataset1
818	8	Myelo_Monocytes	nonM	Non-Classical Monocytes	FGL2	2.27267e-162	4.50283e-158	2.47702	0.994	0.192	0.802	dataset1
819	9	Myelo_Monocytes	nonM	Non-Classical Monocytes	LILRB2	3.52482e-157	6.98372e-153	2.89813	1	0.227	0.773	dataset1
820	10	Myelo_Monocytes	nonM	Non-Classical Monocytes	LYPD2	2.72061e-156	5.39035e-152	2.60294	0.418	0.025	0.393	dataset1
821	11	Myelo_Monocytes	nonM	Non-Classical Monocytes	FCER1G	9.80596e-144	1.94285e-139	4.28574	1	0.303	0.697	dataset1
822	12	Myelo_Monocytes	nonM	Non-Classical Monocytes	TNFRSF1B	7.63119e-141	1.51197e-136	2.70982	1	0.261	0.739	dataset1
823	13	Myelo_Monocytes	nonM	Non-Classical Monocytes	CLEC12A	8.51794e-141	1.68766e-136	2.56867	1	0.258	0.742	dataset1
824	14	Myelo_Monocytes	nonM	Non-Classical Monocytes	CFD	3.79581e-133	7.52064e-129	2.47477	0.956	0.231	0.725	dataset1
825	15	Myelo_Monocytes	nonM	Non-Classical Monocytes	TYROBP	1.55946e-124	3.08975e-120	3.31278	1	0.357	0.643	dataset1
826	16	Myelo_Monocytes	nonM	Non-Classical Monocytes	WARS	6.99439e-123	1.3858e-118	2.66224	0.987	0.324	0.663	dataset1
827	17	Myelo_Monocytes	nonM	Non-Classical Monocytes	HCK	9.36864e-118	1.85621e-113	2.40781	1	0.32	0.68	dataset1
828	18	Myelo_Monocytes	nonM	Non-Classical Monocytes	S100A11	3.4871e-116	6.90899e-112	3.37696	1	0.429	0.571	dataset1
829	19	Myelo_Monocytes	nonM	Non-Classical Monocytes	LST1	2.0357e-110	4.03333e-106	4.0664	1	0.55	0.45	dataset1
830	20	Myelo_Monocytes	nonM	Non-Classical Monocytes	CST3	1.16087e-104	2.30002e-100	2.91555	1	0.484	0.516	dataset1
831	21	Myelo_Monocytes	nonM	Non-Classical Monocytes	AIF1	8.45213e-101	1.67462e-96	2.79413	1	0.63	0.37	dataset1
832	22	Myelo_Monocytes	nonM	Non-Classical Monocytes	COTL1	9.2596e-99	1.8346e-94	2.88432	1	0.559	0.441	dataset1
833	23	Myelo_Monocytes	nonM	Non-Classical Monocytes	PECAM1	1.72052e-96	3.40887e-92	2.45672	1	0.545	0.455	dataset1
834	24	Myelo_Monocytes	nonM	Non-Classical Monocytes	CTSS	5.07376e-94	1.00526e-89	3.03345	1	0.688	0.312	dataset1
835	25	Myelo_Monocytes	nonM	Non-Classical Monocytes	LYN	1.91258e-91	3.78939e-87	2.40294	0.994	0.593	0.401	dataset1
836	26	Myelo_Monocytes	nonM	Non-Classical Monocytes	PSAP	7.84771e-91	1.55487e-86	2.84635	1	0.775	0.225	dataset1
837	27	Myelo_Monocytes	nonM	Non-Classical Monocytes	SAT1	2.01387e-90	3.99008e-86	2.7273	1	0.864	0.136	dataset1
838	28	Myelo_Monocytes	nonM	Non-Classical Monocytes	S100A4	1.39695e-88	2.76777e-84	2.64276	1	0.814	0.186	dataset1
839	29	Myelo_Monocytes	nonM	Non-Classical Monocytes	IFITM3	1.77856e-88	3.52386e-84	2.67637	1	0.698	0.302	dataset1
840	30	Myelo_Monocytes	nonM	Non-Classical Monocytes	TIMP1	1.00631e-81	1.99381e-77	2.48407	0.949	0.41	0.539	dataset1
841	1	Myelo_Monocytes	preM	Monocytes Precursors	VCAN	1.87479e-177	3.71452e-173	2.62979	0.987	0.165	0.822	dataset1
842	2	Myelo_Monocytes	preM	Monocytes Precursors	KCTD12	3.73908e-146	7.40824e-142	1.93664	0.929	0.169	0.76	dataset1
843	3	Myelo_Monocytes	preM	Monocytes Precursors	RETN	8.34542e-145	1.65348e-140	1.94396	0.652	0.074	0.578	dataset1
844	4	Myelo_Monocytes	preM	Monocytes Precursors	CSTA	6.78701e-132	1.34471e-127	2.11448	0.994	0.233	0.761	dataset1
845	5	Myelo_Monocytes	preM	Monocytes Precursors	RNASE2	9.98553e-132	1.97843e-127	3.30852	0.981	0.287	0.694	dataset1
846	6	Myelo_Monocytes	preM	Monocytes Precursors	FCN1	6.2567e-123	1.23964e-118	1.65229	0.974	0.2	0.774	dataset1
847	7	Myelo_Monocytes	preM	Monocytes Precursors	MNDA	3.53852e-120	7.01086e-116	2.25775	0.994	0.277	0.717	dataset1
848	8	Myelo_Monocytes	preM	Monocytes Precursors	MS4A6A	9.32234e-116	1.84703e-111	1.81024	0.877	0.179	0.698	dataset1
849	9	Myelo_Monocytes	preM	Monocytes Precursors	LYZ	3.79872e-115	7.52639e-111	4.16481	1	0.445	0.555	dataset1
850	10	Myelo_Monocytes	preM	Monocytes Precursors	CEBPD	1.50797e-112	2.98774e-108	1.90237	0.961	0.245	0.716	dataset1
851	11	Myelo_Monocytes	preM	Monocytes Precursors	SAMHD1	3.28357e-112	6.50573e-108	2.33965	0.994	0.311	0.683	dataset1
852	12	Myelo_Monocytes	preM	Monocytes Precursors	KLF4	1.38375e-111	2.74162e-107	1.76912	0.942	0.227	0.715	dataset1
853	13	Myelo_Monocytes	preM	Monocytes Precursors	FGR	3.18867e-101	6.31772e-97	1.80543	0.974	0.281	0.693	dataset1
854	14	Myelo_Monocytes	preM	Monocytes Precursors	IL17RA	8.21724e-99	1.62808e-94	1.81893	0.987	0.338	0.649	dataset1
855	15	Myelo_Monocytes	preM	Monocytes Precursors	S100A8	3.42832e-98	6.79253e-94	2.24309	1	0.434	0.566	dataset1
856	16	Myelo_Monocytes	preM	Monocytes Precursors	S100A9	1.13289e-95	2.24459e-91	2.25083	1	0.449	0.551	dataset1
857	17	Myelo_Monocytes	preM	Monocytes Precursors	GRN	1.13702e-93	2.25278e-89	2.33941	0.987	0.466	0.521	dataset1
858	18	Myelo_Monocytes	preM	Monocytes Precursors	FAM101B	3.17253e-88	6.28573e-84	1.97322	0.974	0.406	0.568	dataset1
859	19	Myelo_Monocytes	preM	Monocytes Precursors	LYST	4.43516e-80	8.78738e-76	1.97474	0.987	0.468	0.519	dataset1
860	20	Myelo_Monocytes	preM	Monocytes Precursors	SRGN	1.11804e-79	2.21518e-75	2.26634	1	0.768	0.232	dataset1
861	21	Myelo_Monocytes	preM	Monocytes Precursors	ZYX	2.96733e-77	5.87918e-73	1.81356	0.994	0.514	0.48	dataset1
862	22	Myelo_Monocytes	preM	Monocytes Precursors	VIM	8.22411e-77	1.62944e-72	1.8199	1	0.85	0.15	dataset1
863	23	Myelo_Monocytes	preM	Monocytes Precursors	IRAK3	2.01937e-75	4.00098e-71	1.69342	0.948	0.401	0.547	dataset1
864	24	Myelo_Monocytes	preM	Monocytes Precursors	SLC44A1(CD92)	9.75558e-75	1.93287e-70	1.69414	0.916	0.369	0.547	dataset1
865	25	Myelo_Monocytes	preM	Monocytes Precursors	MPO	5.4241e-71	1.07468e-66	1.76083	1	0.544	0.456	dataset1
866	26	Myelo_Monocytes	preM	Monocytes Precursors	LGALS1	2.34133e-69	4.63889e-65	1.78529	1	0.513	0.487	dataset1
867	27	Myelo_Monocytes	preM	Monocytes Precursors	ANKRD13D	1.02079e-66	2.0225e-62	1.84168	0.942	0.449	0.493	dataset1
868	28	Myelo_Monocytes	preM	Monocytes Precursors	ITGB2	1.36421e-66	2.70292e-62	1.65703	0.994	0.584	0.41	dataset1
869	29	Myelo_Monocytes	preM	Monocytes Precursors	ANXA5	4.54533e-66	9.00567e-62	1.63919	0.981	0.53	0.451	dataset1
870	30	Myelo_Monocytes	preM	Monocytes Precursors	CCDC88A	1.42425e-65	2.82186e-61	1.71446	0.968	0.53	0.438	dataset1
